# Supplementary material for: Secretion of Proteases by an Opportunistic Fungal Pathogen Scedosporium aurantiacum
Source: PLoS One. 2017 Jan 6;12(1):e0169403. doi: 10.1371/journal.pone.0169403 (PMC5218550; doi:10.1371/journal.pone.0169403)
Supplement: S1 Table — (XLSX) [file pone.0169403.s001.xlsx]

## Sheet: replicate one
Identifier	log(I)	rI	log(e)	pI	Mr (kDa)	Description
gi|666867549|	4.88	123	-71.1	8.2	41.2	Cuticle-degrading protease .Peptidases_S8_PCSK9_ProteinaseK_like, Peptidase S8 family domain in ProteinaseK-like ...Peptidase_S8, Subtilase familyInhibitor_I9, Peptidase inhibitor I9
gi|347009682|	4.45	31	-33.4	6.31	40	serine protease .Peptidases_S8_PCSK9_ProteinaseK_like, Peptidase S8 family domain in ProteinaseK-like ...Peptidase_S8, Subtilase familyInhibitor_I9, Peptidase inhibitor I9
gi|429849184|	4.26	14	-26.2	4.64	51.8	aminopeptidase y .M28_SGAP_like, M28 Zn-peptidase Streptomyces griseus Aminopeptid...PA_ScAPY_like, PA_ScAPY_like: Protease-associated domain contain...Iap, Zn-dependent amino- or carboxypeptidase, M28 family [Posttr...
gi|49643385|	4.16	14	-3	6.94	83.1	KLLA0E06711p .AAA, ATPases associated with a variety of cellular activitiesPeptidase_M41, Peptidase family M41AAA, The AAA+ (ATPases Associated with a wide variety of cellula...
gi|700492975|	3.73	9	-2.2	5.21	61.5	Zinc finger, RING-type .RING, RING-finger (Really Interesting New Gene) domain, a specia...LON, ATP-dependent protease La (LON) domainLON, Found in ATP-dependent protease La (LON)
gi|666869274|	4.08	7	-43.1	5.22	53.7	putative leucine aminopeptidase 2 .M28_SGAP_like, M28 Zn-peptidase Streptomyces griseus Aminopeptid...PA_ScAPY_like, PA_ScAPY_like: Protease-associated domain contain...Iap, Predicted aminopeptidases [General function prediction only...
gi|635507932|	3.6	5	-1.8	10.52	32.7	hypothetical protein AO1008_06232 .
gi|443921116|	3.47	5	-1.5	6	112.7	ubiquitin carboxyl-terminal hydrolase .UBP12, Ubiquitin C-terminal hydrolase [Posttranslational modific...Peptidase_C19 (2&times;), Peptidase C19 contains ubiquitinyl hydrolases. They ...USP7_C2, Ubiquitin-specific protease C-terminalDUSP, DUSP domain
gi|16506136|	2.39	4	-2	6.72	37.2	Elastase-like serine protease, partial. Peptidases_S8_PCSK9_ProteinaseK_like, Peptidase_S8.
gi|666869274|	3.49	3	-19.3	5.22	53.7	putative leucine aminopeptidase 2 .PA_ScAPY_like, PA_ScAPY_like: Protease-associated domain contain...M28_SGAP_like, M28 Zn-peptidase Streptomyces griseus Aminopeptid...Iap, Zn-dependent amino- or carboxypeptidase, M28 family [Posttr...
gi|666869012|	4.01	3	-10.2	4.84	52.7	hypothetical protein SAPIO_CDS2153 .PA_SaNapH_like, PA_SaNapH_like: Protease-associated domain conta...M28_SGAP_like, M28 Zn-peptidase Streptomyces griseus Aminopeptid...Iap, Predicted aminopeptidases [General function prediction only...
gi|573992599|	2.59	3	-2.6	5.82	80.2	Serine/cysteine peptidase, trypsin-like protein .Tryp_SPc, Trypsin-like serine protease
gi|114192178|	3.35	3	-2.4	10.46	100.3	predicted protein .Peptidase_C48, Ulp1 protease family, C-terminal catalytic domain
gi|635506134|	3.66	3	-1.3	4.65	29.5	putative N6-DNA-methyltransferase .HemK, Methylase of polypeptide chain release factors [Translatio...AdoMet_MTases, S-adenosylmethionine-dependent methyltransferases ...
gi|74671885|	3.24	2	-9.1	4.88	63.9	sed4, RecName: Full=Tripeptidyl-peptidase sed4; AltName: Full=Sedolisin-D; Flags: Precursor.Pro-peptidase_S53, Activation domain of S53 peptidasesPeptidases_S53, Peptidase domain in the S53 family
gi|372463546|	3.24	2	-5.2	5.12	224.3	KAFR0D01790, hypothetical protein KAFR_0D01790 .ZnF_UBR1, Putative zinc finger in N-recognin, a recognition comp...zf-CpG_bind_C, CpG binding protein zinc finger C terminal domainDUF1168, Protein of unknown function (DUF1168)ClpS, ATP-dependent Clp protease adaptor protein ClpS
gi|635511867|	3.28	2	-4	4.2	144.5	hypothetical protein AO1008_10352 .MCLC, Mid-1-related chloride channel (MCLC)
gi|409047442|	3.38	2	-2.3	5.86	98.7	hypothetical protein PHACADRAFT_141944 .HHV6-IE, Human herpesvirus 6 immediate early proteinBIR (2&times;), Baculoviral inhibition of apoptosis protein repeat domain
gi|400596664|	2.85	2	-2.2	4.46	32.7	trypsin-like protease .Tryp_SPc (2&times;), Trypsin-like serine protease
gi|799243341|	2.91	2	-2.2	5.66	51.8	hypothetical protein HIM_08253 .pepsin_retropepsin_like, Cellular and retroviral pepsin-like aspartate ...Asp, Eukaryotic aspartyl protease
gi|748560813|	3.36	2	-2.2	5.62	45.2	thermolysin metallopeptidase alpha-helical domain protein .LasB, Zn-dependent metalloprotease [Posttranslational modificati...M4_neutral_protease, Peptidase M4 family includes thermolysin, p...
gi|831336456|	3.31	2	-1.8	6.7	89	calpain-like protease palB/RIM13 .Calpain_III (2&times;), Calpain, subdomain III. Calpains are calcium-activa...CysPc, Calpains, domains IIa, IIb
gi|612058174|	2.96	2	-1.8	4.42	261.6	LOC100018904, PREDICTED: trichohyalin PT, PT repeatLON, Found in ATP-dependent protease La (LON)Glutenin_hmw, High molecular weight glutenin subunitTPR_11, TPR repeatHC2, Histone H1-like nucleoprotein HC2
gi|635512746|	3.56	2	-1.6	5.6	57.7	putative flavoprotein .CzcO, Predicted flavoprotein CzcO associated with the cation dif...Pyr_redox_3, Pyridine nucleotide-disulphide oxidoreductase
gi|635503433|	3.49	2	-1.6	5.99	32.7	hypothetical protein AO1008_11906 .
gi|477584742|	3.25	2	-1.5	5.67	111.7	hypothetical protein COCC4DRAFT_176377 .PDZ_1 (2&times;), PDZ-like domainTrypsin_2, Trypsin-like peptidase domainDegQ, Periplasmic serine protease, S1-C subfamily, contain C-ter...PDZ_serine_protease, PDZ domain of trypsin-like serine proteases, such ...
gi|635512332|	3.16	2	-1.1	8.39	54.3	hypothetical protein AO1008_10862 .p450, Cytochrome P450
gi|663445384|	3.03	1	-8.1	4.74	61.5	CYFA0S07e02960g1_1 .pepsin_retropepsin_like, Cellular and retroviral pepsin-like aspartate ...Asp, Eukaryotic aspartyl protease
gi|734663833|	2.79	1	-2.6	5.62	93.9	Cysteine protease rim-13 .Calpain_III, Calpain large subunit, domain IIICysPc, Calpains, domains IIa, IIb
gi|635510940|	2.79	1	-2.6	8.96	32	sucrase/ferredoxin domain protein Ferredoxin (Fd) family, Sucrase ...
gi|635509608|	2.87	1	-2.4	7.1	34.1	enoyl-CoA hydratase/carnithine racemase .crotonase-like, Crotonase/Enoyl-Coenzyme A (CoA) hydratase super...PRK08260, enoyl-CoA hydratase
gi|635507933|	3.11	1	-2.3	5.63	158.5	peroxisome assembly factor 2 containing the AAA+-type ATPase domain protein .SpoVK, AAA+-type ATPase, SpoVK/Ycf46/Vps4 family [Cell wall/memb...AAA, The AAA+ (ATPases Associated with a wide variety of cellula...
gi|729188494|	2.49	1	-2.2	5.98	43.2	hypothetical protein VHEMI00053 .pepsin_like, Pepsin-like aspartic proteases, bilobal enzymes tha...Asp, Eukaryotic aspartyl protease
gi|295634438|	3.02	1	-2.2	5.34	35.8	unnamed protein product .OTU, OTU-like cysteine proteaseCOG5539, Predicted cysteine protease (OTU family) [Posttranslati...
gi|729190778|	3.05	1	-2.2	6.39	46.2	VHEMI02207, hypothetical protein VHEMI02207 .Aspergillopepsin_like, Aspergillopepsin_like, aspartic proteases of fungal ...Asp, Eukaryotic aspartyl protease
gi|751739779|	2.9	1	-2.1	5.33	75.6	hypothetical protein PILCRDRAFT_3754 .MPP_superfamily, metallophosphatase superfamily, metallophosphatase ...Peptidase_C48, Ulp1 protease family, C-terminal catalytic domain
gi|332642713|	2.73	1	-2.1	5.6	49.3	Granulin repeat cysteine protease family protein .Peptidase_C1A, Peptidase C1A subfamily (MEROPS database nomencla...GRAN, GranulinInhibitor_I29, Cathepsin propeptide inhibitor domain (I29)
gi|635505781|	3.57	1	-2.1	5.63	36	3-hydroxyacyl-CoA dehydrogenase .AdoMet_MTases, S-adenosylmethionine-dependent methyltransferases ...3HCDH, 3-hydroxyacyl-CoA dehydrogenase, C-terminal domainPRK06129, 3-hydroxyacyl-CoA dehydrogenase
gi|635506637|	2.64	1	-2.1	5.1	77.5	anaphase-promoting complex, Cdc23 subunit TPR_8, Tetratricopeptide repeatTPR, Tetratricopeptide (TPR) repeat [General function prediction...
gi|660957902|	3.23	1	-2	5.73	40.3	aspartyl protease .pepsin_like, Pepsin-like aspartic proteases, bilobal enzymes tha...
gi|691796114|	2.48	1	-2	4.6	56.2	hypothetical protein BN946_scf185042.g70 .pepsin_like, Pepsin-like aspartic proteases, bilobal enzymes tha...Asp, Eukaryotic aspartyl protease
gi|635514041|	2.88	1	-1.9	5.27	27.7	hypothetical protein AO1008_01508 .GstA, Glutathione S-transferase [Posttranslational modification,...GST_C_family, C-terminal, alpha helical domain of the Glutathione ...Thioredoxin_like, Protein Disulfide Oxidoreductases and Other Pr...
gi|582956779|	2.86	1	-1.9	5.73	129.2	hypothetical protein DRE_06283 .peptidase_C19C, A subfamily of Peptidase C19. Peptidase C19 cont...USP7_C2, Ubiquitin-specific protease C-terminalCOG5077, Ubiquitin carboxyl-terminal hydrolase [Posttranslationa...USP7_ICP0_bdg, ICP0-binding domain of Ubiquitin-specific protease ...MATH_Ubp21p, Ubiquitin-specific protease 21 (Ubp21p) family, MAT...
gi|211591451|	2.99	1	-1.9	4.86	144	Pc22g03950, Pc22g03950 .UCH, Ubiquitin carboxyl-terminal hydrolasePeptidase_C19J, A subfamily of Peptidase C19. Peptidase C19 cont...RPT (2&times;), A repeated domain in UCH-protein
gi|727133596|	3.05	1	-1.8	4.76	134.7	Putative Ubiquitin carboxyl-terminal hydrolase .UBP12, Ubiquitin C-terminal hydrolase [Posttranslational modific...Peptidase_C19, Peptidase C19 contains ubiquitinyl hydrolases. They ...USP7_C2, Ubiquitin-specific protease C-terminalDUSP, DUSP domainPeptidase_C19R, A subfamily of peptidase C19. Peptidase C19 cont...
gi|469931372|	2.92	1	-1.8	7.18	113.4	hypothetical protein A11Q_2129 TGc, Transglutaminase/protease-like homologuesDUF3857, Domain of Unknown Function with PDB structure (DUF3857)
gi|630016113|	2.94	1	-1.8	6.04	92.9	hypothetical protein PFICI_05270 .Calpain_III, Calpain large subunit, domain IIICysPc, Calpains, domains IIa, IIbMIT, MIT: domain contained within Microtubule Interacting and Tr...
gi|453082629|	3.15	1	-1.8	5.1	54.8	Zn-dependent exopeptidase .Zinc_peptidase_like, Zinc peptidases M18, M20, M28, and M42M28_SGAP_like, M28 Zn-peptidase Streptomyces griseus Aminopeptid...PA_ScAPY_like, PA_ScAPY_like: Protease-associated domain contain...Iap, Zn-dependent amino- or carboxypeptidase, M28 family [Posttr...
gi|758355958|	2.79	1	-1.8	5.1	49.5	OTU domain-containing protein 3-like .OTU, OTU-like cysteine protease
gi|635508202|	2.85	1	-1.8	5.54	54.8	fumarate reductase, flavoprotein .NADB_Rossmann, Rossmann-fold NAD(P)(+)-binding proteinsflavo_cyto_c, flavocytochrome c
gi|835894174|	3.05	1	-1.8	5.81	48.3	extracellular metalloprotease; LasB, Zn-dependent metalloprotease [Posttranslational modification, protein turnover, chaperones]; Peptidase M4 family includes thermolysin
gi|49526567|	3.08	1	-1.8	4.56	89.8	unnamed protein product .Peptidase_C19 (4&times;), Peptidase C19 contains ubiquitinyl hydrolases. They ...
gi|751711899|	3.1	1	-1.7	5.71	85.5	hypothetical protein SCLCIDRAFT_123216 .Peptidase_C48, Ulp1 protease family, C-terminal catalytic domain
gi|501307685|	3.01	1	-1.7	5.94	240.3	hypothetical protein PHSY_004210 .zf-UBR, Putative zinc finger in N-recognin (UBR box)ClpS, ATP-dependent Clp protease adaptor protein ClpS
gi|635503474|	2.64	1	-1.7	5.84	131.6	C2H2 finger domain protein .
gi|635506367|	3.05	1	-1.7	5.39	24.9	20S proteasome, regulatory subunit beta type PSMB6/PSMB9/PRE3 .proteasome_beta_type_6, proteasome beta type-6 subunit. The 20S proteasome, ...20S_bact_beta, proteasome, beta subunit, bacterial type
gi|682376396|	3.33	1	-1.7	9.01	136.8	hypothetical protein V497_03442 .MIT, MIT: domain contained within Microtubule Interacting and Tr...
gi|635508525|	3.09	1	-1.7	9.39	19.4	hypothetical protein AO1008_06790 .
gi|635508189|	3.1	1	-1.7	5.78	59.5	F-box domain protein .F-box-like, F-box-likePeptidase_M74, Penicillin-insensitive murein endopeptidase
gi|477522841|	2.92	1	-1.6	5.05	92.1	Minor extracellular protease vpr .Peptidases_S8_5, Peptidase S8 family domain, uncharacterized sub...PA_PoS1_like, PA_PoS1_like: Protease-associated (PA) domain PoS1...DUF1034, Fn3-like domain (DUF1034)
gi|635505204|	2.74	1	-1.6	6.31	120.5	Na+/K+ ATPase, alpha subunit .Cation_ATPase_C, Cation transporting ATPase, C-terminusCOG4087, Soluble P-type ATPase [General function prediction only...ATPase-IIC_X-K, sodium or proton efflux -- potassium uptake anti...Cation_ATPase_N, Cation transporter/ATPase, N-terminusE1-E2_ATPase, E1-E2 ATPaseHydrolase_like2, Putative hydrolase of sodium-potassium ATPase alpha ...
gi|635506642|	2.77	1	-1.6	6.56	18.7	import inner membrane translocase subunit tim22 .Tim17, Tim17/Tim22/Tim23/Pmp24 family
gi|472583581|	2.69	1	-1.6	7.92	28.7	ATP-dependent Clp protease, protease subunit .S14_ClpP_2, Caseinolytic protease (ClpP) is an ATP-dependent, hi...
gi|322696106|	2.79	1	-1.6	5.67	112.6	mitochondrial presequence protease .Peptidase_M16, Insulinase (Peptidase family M16)Cym1, Zn-dependent peptidase, M16 (insulinase) family [Posttrans...M16C_assoc, Peptidase M16C associatedPeptidase_M16_C (2&times;), Peptidase M16 inactive domain
gi|630015269|	2.93	1	-1.6	6.2	102.8	Lon protease .ChlI, Subunit ChlI of Mg-chelataseLon, ATP-dependent Lon protease, bacterial type [Posttranslation...AAA, The AAA+ (ATPases Associated with a wide variety of cellula...
gi|635511147|	2.66	1	-1.6	7.09	72.1	UDP-glucuronosyl and UDP-glucosyl transferase .YjiC, UDP:flavonoid glycosyltransferase YjiC, YdhE family [Carbo...GT1_Gtf_like, This family includes the Gtfs, a group of homologo...
gi|149388106|	3	1	-1.6	5.91	90.4	VPS70, membrane protein involved in vacuolar protein sorting .Zinc_peptidase_like, Zinc peptidases M18, M20, M28, and M42TFR_dimer, Transferrin receptor-like dimerization domainM28_PSMA_like, M28 Zn-peptidase prostate-specific membrane antig...PA_GCPII_like, PA_GCPII_like: Protease-associated domain contain...
gi|549051257|	2.95	1	-1.6	8.98	129.1	Similar to Uncharacterized protein C9G1.06c; acc. no. O14302 .SH3, Src Homology 3 domain superfamilyTGc, Transglutaminase/protease-like homologuesCYK3, Cytokinesis protein 3, contains TGc (transglutaminase/prot...
gi|691794027|	3.15	1	-1.6	6.25	196.9	hypothetical protein BN946_scf184829.g74 .zf-UBR, Putative zinc finger in N-recognin (UBR box)ClpS, ATP-dependent Clp protease adaptor protein ClpS
gi|356878067|	2.99	1	-1.6	6.48	47.5	putative Zn-dependent protease TPR_11, TPR repeat
gi|634351406|	3.24	1	-1.6	5.78	49.7	26S protease regulatory subunit 4 .AAA, The AAA+ (ATPases Associated with a wide variety of cellula...PTZ00361, 26 proteosome regulatory subunit 4-like protein
gi|302666658|	2.75	1	-1.5	6.35	86.3	GPI-anchored cell surface glycoprotein, putative .BIR (2&times;), Baculoviral inhibition of apoptosis protein repeat domain
gi|399171012|	2.84	1	-1.5	5.61	122.3	probable Lon proteinase, mitochondrial precursor .AAA, The AAA+ (ATPases Associated with a wide variety of cellula...lon, endopeptidase LaChlI, Subunit ChlI of Mg-chelataseLON, Found in ATP-dependent protease La (LON)
gi|332016204|	2.78	1	-1.5	5.64	146.9	Nidogen-1 .TY (6&times;), Thyroglobulin type I repeats.Lustrin_cystein (2&times;), Lustrin, cysteine-rich repeated domainWAP, whey acidic protein-type four-disulfide core domains. Membe...WAP, WAP-type (Whey Acidic Protein) -four-disulfide core-
gi|347602487|	2.46	1	-1.5	5.77	43.1	lap1, RecName: Full=Leucine aminopeptidase 1; AltName: Full=Leucyl aminopeptidase 1; Short=LAP1; Flags: Precursor.M28_AAP, M28 Zn-Peptidase Aeromonas (Vibrio) proteolytica aminop...
gi|749864233|	2.9	1	-1.5	5.63	109.7	hypothetical protein M422DRAFT_263096 .Peptidase_C48, Ulp1 protease family, C-terminal catalytic domain
gi|485922890|	2.88	1	-1.5	7.72	54.1	putative extracellular otu-like cysteine protein .OTU, OTU-like cysteine protease
gi|49657274|	2.86	1	-1.5	5.15	25.4	DEHA2G01474p .ThiJ, Putative intracellular protease/amidase [General function ...GATase1_Ydr533c_like, Type 1 glutamine amidotransferase (GATase1)-like ...
gi|552938494|	2.95	1	-1.5	5.11	247.1	hypothetical protein GLOINDRAFT_343089 .ZnF_UBR1, Putative zinc finger in N-recognin, a recognition comp...ClpS, ATP-dependent Clp protease adaptor protein ClpS
gi|635512727|	3.14	1	-1.5	9.95	67.5	LysM domain protein, putative .PHA03307, transcriptional regulator ICP4
gi|471559387|	2.58	1	-1.5	4.55	53.7	putative aminopeptidase y protein .Zinc_peptidase_like, Zinc peptidases M18, M20, M28, and M42M28_SGAP_like, M28 Zn-peptidase Streptomyces griseus Aminopeptid...Iap, Zn-dependent amino- or carboxypeptidase, M28 family [Posttr...PA_ScAPY_like, PA_ScAPY_like: Protease-associated domain contain...
gi|635503926|	3.05	1	-1.4	5.66	24.4	hypothetical protein AO1008_01797 .
gi|295636180|	2.67	1	-1.4	5.75	46.2	unnamed protein product .AAA, The AAA+ (ATPases Associated with a wide variety of cellula...PTZ00454, 26S protease regulatory subunit 6B-like protein
gi|635509252|	2.96	1	-1.4	6.2	18	hypothetical protein AO1008_07842 .DUF3237, Protein of unknown function (DUF3237)
gi|748559233|	3	1	-1.4	9.88	33.9	Phb2 homolog .HflC, Regulator of protease activity HflC, stomatin/prohibitin s...SPFH_prohibitin, Prohibitin family
gi|664771955|	2.95	1	-1.4	8.54	16.4	LOC103540394, PREDICTED: WAP four-disulfide core domain protein 6A-like .KU, BPTI/Kunitz family of serine protease inhibitorsWAP, whey acidic protein-type four-disulfide core domains. Membe...
gi|754373742|	2.85	1	-1.4	4.79	40.4	hypothetical protein PHLGIDRAFT_460435 .pepsin_like, Pepsin-like aspartic proteases, bilobal enzymes tha...Asp, Eukaryotic aspartyl protease
gi|635511667|	2.91	1	-1.4	4.13	32.9	hypothetical protein AO1008_10163 .PAN_AP, divergent subfamily of APPLE domainsCENP-T, Centromere kinetochore component CENP-T
gi|635507580|	3.01	1	-1.4	4.57	52.5	cell cycle-associated protein .Mob1_phocein, Mob1/phocein familyDUF1510, Protein of unknown function (DUF1510)Neuromodulin, Neuromodulin
gi|342164998|	3.12	1	-1.4	4.5	58.6	kex1, RecName: Full=Pheromone-processing carboxypeptidase kex1; AltName: Full=Carboxypeptidase D; Flags: Precursor.Peptidase_S10, Serine carboxypeptidase
gi|145255480|	2.85	1	-1.4	4.93	51.7	26S protease regulatory subunit 6A .RPT1, ATP-dependent 26S proteasome regulatory subunit [Posttrans...AAA, The AAA+ (ATPases Associated with a wide variety of cellula...
gi|818167692|	2.9	1	-1.4	5.32	44.5	Peptidase_M4; Thermolysin metallopeptidase, catalytic domain; LasB, Zn-dependent metalloprotease [Posttranslational modification, protein turnover, chaperones]; COG3227
gi|635511806|	2.84	1	-1.4	5.69	95.6	mannosyl-oligosaccharide alpha-1,2-mannosidase .Glyco_hydro_47, Glycosyl hydrolase family 47
gi|393242590|	2.68	1	-1.4	6.1	120	hypothetical protein AURDEDRAFT_58622 .FliJ, Flagellar FliJ proteinPeptidase_C48, Ulp1 protease family, C-terminal catalytic domain
gi|634348906|	3.47	1	-1.3	5.36	94	hypothetical protein MVLG_05297 .S49_SppA_67K_type, Signal peptide peptidase A (SppA) 67K type, a ...S49_Sppa_N_C, Signal peptide peptidase A (SppA), a serine protea...
gi|759236386|	2.94	1	-1.3	5.11	34.8	hypothetical protein PV08_08520 .Tryp_SPc, Trypsin-like serine protease
gi|396473228|	3.15	1	-1.3	6	60.9	hypothetical protein LEMA_P029680.1 .ClpA, ATP-dependent Clp protease ATP-binding subunit ClpA [Postt...AAA, The AAA+ (ATPases Associated with a wide variety of cellula...ANK, ankyrin repeatsAnk_2, Ankyrin repeats (3 copies)
gi|635510106|	2.8	1	-1.3	6.24	45.9	hypothetical protein AO1008_08507 .Trp_DMAT, Tryptophan dimethylallyltransferase
gi|344228833|	3.04	1	-1.3	5.02	35	OTU-domain-containing protein .OTU, OTU-like cysteine proteaseCOG5539, Predicted cysteine protease (OTU family) [Posttranslati...
gi|780590426|	3.06	1	-1.3	6.46	38.9	hypothetical protein SPSK_01188 .SPFH_alloslipin, Alloslipin, a subgroup of the stomatin-like pro...HflC, Regulator of protease activity HflC, stomatin/prohibitin s...
gi|635510585|	2.97	1	-1.3	5.03	284	ubiquitin carboxyl-terminal hydrolase .peptidase_C19C, A subfamily of Peptidase C19. Peptidase C19 cont...UCH, Ubiquitin carboxyl-terminal hydrolaseDUF3517, Domain of unknown function (DUF3517)
gi|682334495|	3.01	1	-1.3	5.62	230.2	hypothetical protein V493_00588 .EMP24_GP25L, emp24/gp25L/p24 family/GOLDSKIP_SNW, SKIP/SNW domainpeptidase_C19C, A subfamily of Peptidase C19. Peptidase C19 cont...USP7_C2, Ubiquitin-specific protease C-terminalCOG5077, Ubiquitin carboxyl-terminal hydrolase [Posttranslationa...USP7_ICP0_bdg, ICP0-binding domain of Ubiquitin-specific protease ...MATH, MATH (meprin and TRAF-C homology) domain
gi|635504388|	2.81	1	-1.3	7.09	44.8	hypothetical protein AO1008_02224 .NAT_SF, N-Acyltransferase superfamily: Various enzymes that char...
gi|482814025|	3.01	1	-1.3	5.06	77.1	hypothetical protein SETTUDRAFT_124966 .Zinc_peptidase_like, Zinc peptidases M18, M20, M28, and M42TFR_dimer, Transferrin receptor-like dimerization domainM28_PSMA_like, M28 Zn-peptidase prostate-specific membrane antig...PA_GCPII_like, PA_GCPII_like: Protease-associated domain contain...
gi|635512280|	3.3	1	-1.3	6.18	261.7	polyketide .PKS_ER, Enoylreductaseenoyl_red, enoyl reductase of polyketide synthasePKS_AT, Acyl transferase domain in polyketide synthase (PKS) enz...PKS_PP, Phosphopantetheine attachment siteadh_short, short chain dehydrogenasePksD, Acyl transferase domain in polyketide synthase (PKS) enzym...PKS, polyketide synthases (PKSs) polymerize simple fatty acids i...KR, KR domainPS-DH, Polyketide syntha…
gi|807760133|	3.19	1	-1.3	5.89	58.8	predicted protein .AAA, ATPases associated with a variety of cellular activitiesAAA, The AAA+ (ATPases Associated with a wide variety of cellula...
gi|759272395|	2.97	1	-1.3	6.26	122.2	Pro-apoptotic serine protease nma111 .PDZ, PDZ domain, also called DHR (Dlg homologous region) or GLGF...PDZ_1 (2&times;), PDZ-like domainTrypsin_2, Trypsin-like peptidase domainDegQ (2&times;), Periplasmic serine protease, S1-C subfamily, contain C-ter...PDZ_serine_protease, PDZ domain of trypsin-like serine proteases, such ...
gi|325094361|	3.27	1	-1.3	9.47	105.7	ubiquitin-like-specific protease .Peptidase_C48, Ulp1 protease family, C-terminal catalytic domain
gi|73921568|	2.9	1	-1.3	5.62	80.9	pacC, RecName: Full=pH-response transcription factor pacC/RIM101.zf-H2C2_2, Zinc-finger double domainC2H2 Zn finger (3&times;), C2H2 Zn finger
gi|658164803|	2.89	1	-1.3	6.08	65.9	hypothetical protein L969DRAFT_49188 .pepsin_like, Pepsin-like aspartic proteases, bilobal enzymes tha...Asp, Eukaryotic aspartyl protease
gi|635509641|	2.97	1	-1.3	5.86	80	pseudouridine .PseudoU_synth_ScPUS7, Pseudouridine synthase, TruD family
gi|124487159|	2.66	1	-1.3	8.68	114.8	Spink5, serine protease inhibitor Kazal-type 5 precursor .Kazal_2 (11&times;), Kazal-type serine protease inhibitor domainKAZAL_PSTI (2&times;), Kazal-type pancreatic secretory trypsin inhibitors (...
gi|328773767|	3.1	1	-1.3	5.6	255.4	hypothetical protein BATDEDRAFT_21290 .zf-UBR, Putative zinc finger in N-recognin (UBR box)ClpS, ATP-dependent Clp protease adaptor protein ClpS
gi|635510872|	2.7	1	-1.3	5.77	51.8	synembryn .Ric8, Guanine nucleotide exchange factor synembryn
gi|16127168|	2.61	1	-1.3	9.09	31.2	hypothetical protein CC_2938 TadD, Flp pilus assembly protein TadD, contains TPR repeats [Int...
gi|635507256|	3.06	1	-1.3	7.72	31.7	formin binding protein, putative .zf-U1, U1 zinc finger
gi|759308219|	2.89	1	-1.3	5.69	84.3	hypothetical protein Z517_00009 .Zinc_peptidase_like, Zinc peptidases M18, M20, M28, and M42TFR_dimer, Transferrin receptor-like dimerization domainM28_PSMA_like, M28 Zn-peptidase prostate-specific membrane antig...PA_GCPII_like, PA_GCPII_like: Protease-associated domain contain...
gi|452840290|	2.85	1	-1.2	5.43	241.6	hypothetical protein DOTSEDRAFT_73147 .zf-UBR, Putative zinc finger in N-recognin (UBR box)ClpS, ATP-dependent Clp protease adaptor protein ClpS
gi|575066991|	2.76	1	-1.2	4.69	57	serine protease S53 .Pro-peptidase_S53, Activation domain of S53 peptidasesPeptidases_S53, Peptidase domain in the S53 family
gi|347002214|	3.47	1	-1.2	4.5	73.2	hypothetical protein THITE_2118191 .pepsin_retropepsin_like, Cellular and retroviral pepsin-like aspartate ...Asp, Eukaryotic aspartyl protease
gi|635510134|	3.52	1	-1.2	6.17	285.8	polyketide .COG3321, Polyketide synthase modules and related proteins [Secon...AdoMet_MTases, S-adenosylmethionine-dependent methyltransferases ...PKS_AT, Acyl transferase domain in polyketide synthase (PKS) enz...PKS, polyketide synthases (PKSs) polymerize simple fatty acids i...L-aminoadipate-semialdehyde_dehydrogenase, thioester reductase domainhot_dog, The hotdog fold was initially identified…
gi|88186029|	3.27	1	-1.2	5.47	120.7	hypothetical protein CHGG_01732 .Glyco_hydro_47, Glycosyl hydrolase family 47PA, PA: Protease-associated (PA) domain. The PA domain is an ins...
gi|682436297|	2.89	1	-1.2	5.03	58.7	hypothetical protein V501_10334 .LON, ATP-dependent protease La (LON) domainRING, RING-finger (Really Interesting New Gene) domain, a specia...LON, Found in ATP-dependent protease La (LON)
gi|328350565|	2.82	1	-1.2	5.83	36.6	OTU2, OTU domain-containing protein 6A .COG5539, Predicted cysteine protease (OTU family) [Posttranslati...OTU, OTU-like cysteine protease
gi|599155589|	3	1	-1.2	7.1	52	CaaX prenyl protease Ste24 .Peptidase_M48, Peptidase family M48
gi|449296454|	3.07	1	-1.2	5	72.4	hypothetical protein BAUCODRAFT_78428 .pepsin_retropepsin_like, Cellular and retroviral pepsin-like aspartate ...Asp, Eukaryotic aspartyl protease
gi|635513337|	2.84	1	-1.2	5.52	40.4	hypothetical protein AO1008_00547 .XynB_like, SGNH_hydrolase subfamily, similar to Ruminococcus fla...
gi|672816956|	2.51	1	-1.2	4.29	38.4	hypothetical protein MVEG_12294 .pepsin_like, Pepsin-like aspartic proteases, bilobal enzymes tha...Asp, Eukaryotic aspartyl protease
gi|752365565|	3.07	1	-1.2	5.62	32.9	hypothetical protein M407DRAFT_244779, partial .OTU, OTU-like cysteine protease
gi|635508301|	2.88	1	-1.2	5.87	42.6	methyltransferase .AdoMet_MTases, S-adenosylmethionine-dependent methyltransferases ...
gi|635508475|	2.89	1	-1.2	4.77	55.4	phospholipase C .alkPPc, Alkaline phosphatase homologues
gi|354546083|	2.95	1	-1.2	7.47	46	hypothetical protein CPAR2_204550 .zf-rbx1, RING-H2 zinc fingerRING, RING-finger (Really Interesting New Gene) domain, a specia...Peptidases_S8_S53, Peptidase domain in the S8 and S53 families
gi|770406277|	2.83	1	-1.2	7.59	75.2	hypothetical protein H633G_05019 .ribokinase_pfkB_like, ribokinase/pfkB superfamily: Kinases that accept a ...pepsin_retropepsin_like, Cellular and retroviral pepsin-like aspartate ...Asp, Eukaryotic aspartyl protease
gi|800922121|	2.67	1	-1.2	4.1	77.8	hypothetical protein D499_0A00610 .SAP_like, SAPs, pepsin-like proteinases secreted from pathogens ...Flocculin_t3, Flocculin type 3 repeatAsp, Eukaryotic aspartyl protease
gi|635508312|	2.42	1	-1.2	9.79	17.6	ubiquitin/40S ribosomal protein .Ribosomal_S27, Ribosomal protein S27aUBQ, Ubiquitin homologuesUbiquitin, Ubiquitin
gi|658844994|	2.76	1	-1.2	5.13	44.7	serpinb1, PREDICTED: leukocyte elastase inhibitor isoform X2 .SERPIN, SERine Proteinase INhibitors (serpins) exhibit conformat...
gi|166503|	3.06	1	-1.2	5.66	42.7	ALP; Aspergillopeptidase B; Aspergillus proteinase B; Elastase; Elastinolytic serine proteinase; Oryzin.
gi|701692566|	2.85	1	-1.2	9.29	152	hypothetical protein PAAG_04306 .TGc, Transglutaminase/protease-like homologuesCYK3, Cytokinesis protein 3, contains TGc (transglutaminase/prot...SH3_Cyk3p-like, Src Homology 3 domain of Cytokinesis protein 3 and ...
gi|751718984|	3.23	1	-1.2	6.06	57.5	hypothetical protein SCLCIDRAFT_1081829 .LON, ATP-dependent protease La (LON) domainRING, RING-finger (Really Interesting New Gene) domain, a specia...LON, Found in ATP-dependent protease La (LON)
gi|629716406|	3.15	1	-1.2	6.09	28.9	proteosome beta subunit protease .proteasome_beta_type_1, proteasome beta type-1 subunit. The 20S proteasome, ...PRE1, 20S proteasome, alpha and beta subunits [Posttranslational...
gi|635507812|	3.19	1	-1.2	4.06	13.3	hypothetical protein AO1008_06266 .
gi|635513822|	2.86	1	-1.2	5.84	88.6	molecular chaperone .DnaJ, DnaJ domain or J-domain. DnaJ/Hsp40 (heat shock protein 40...DUF3395, Domain of unknown function (DUF3395)
gi|643721025|	3	1	-1.1	6.22	55.4	hypothetical protein JCGZ_11665 .TPR, Tetratricopeptide repeat domainLON, ATP-dependent protease La (LON) domainRING, RING-finger (Really Interesting New Gene) domain, a specia...TPR_11, TPR repeat
gi|395324652|	3	1	-1.1	5.09	54.6	acid protease .Herpes_gE, Alphaherpesvirus glycoprotein Epepsin_like, Pepsin-like aspartic proteases, bilobal enzymes tha...Asp, Eukaryotic aspartyl protease
gi|517321085|	2.97	1	-1.1	5.73	38.4	related to stomatin .SPFH_alloslipin, Alloslipin, a subgroup of the stomatin-like pro...HflC, Membrane protease subunits, stomatin/prohibitin homologs [...
gi|344300352|	2.88	1	-1.1	6.65	52	hypothetical protein SPAPADRAFT_62544 .Peptidase_M48, Peptidase family M48
gi|630208515|	3.01	1	-1.1	6.02	202.2	hypothetical protein Moror_9888 .zf-UBR, Putative zinc finger in N-recognin (UBR box)ELL, RNA polymerase II elongation factor ELLClpS, ATP-dependent Clp protease adaptor protein ClpS
gi|658168160|	3.03	1	-1.1	7.25	79.7	hypothetical protein L969DRAFT_43874 .pepsin_like, Pepsin-like aspartic proteases, bilobal enzymes tha...Asp, Eukaryotic aspartyl protease
gi|400598970|	2.72	1	-1.1	5.44	40.1	subtilisin-like protease Pr1A .Peptidases_S8_PCSK9_ProteinaseK_like, Peptidase S8 family domain in ProteinaseK-like ...Peptidase_S8, Subtilase familyInhibitor_I9, Peptidase inhibitor I9
gi|802093069|	2.73	1	-1.1	8.95	112.7	hypothetical protein T310_3239 .Transglut_core, Transglutaminase-like superfamilyCYK3, Cytokinesis protein 3, contains TGc (transglutaminase/prot...Ras, Ras familyDUF1373, Protein of unknown function (DUF1373)Spg1, Septum-promoting GTPase (Spg1)
gi|635511207|	2.72	1	-1.1	4.54	75.5	histone deacetylase RpdA/Rpd3 .PTZ00063, histone deacetylaseRPD3-like, reduced potassium dependency-3 (RPD3)-likeNeuromodulin, NeuromodulinAIF-MLS, Mitochondria Localisation SequenceMttA_Hcf106, mttA/Hcf106 family
gi|635508514|	2.71	1	-1.1	5.42	92.4	glutaminase, putative .DUF1793, Domain of unknown function (DUF1793)
gi|734657623|	2.82	1	-1.1	5.17	87.3	kexin-like protease .P_proprotein, Proprotein convertase P-domainPeptidase_S8, Subtilase family
gi|751349756|	2.54	1	-1.1	5.6	68.8	prepro-neutral protease .Peptidase_M36, Fungalysin metallopeptidase (M36)FTP, Fungalysin/Thermolysin Propeptide MotifM36, Peptidase M36 family also known as fungalysin family
gi|635514065|	2.83	1	-1.1	9.8	37.5	hypothetical protein AO1008_02946 .DUF1691 (2&times;), Protein of unknown function (DUF1691)
gi|315056689|	3.03	1	-1.1	6.18	38.3	hypothetical protein MGYG_01782 .Trypsin_2, Trypsin-like peptidase domainTryp_SPc, Trypsin-like serine protease
gi|818167692|	2.8	1	-1.1	5.32	44.5	Peptidase_M4; Thermolysin metallopeptidase, catalytic domain; LasB, Zn-dependent metalloprotease [Posttranslational modification, protein turnover, chaperones]; COG3227
gi|635503870|	2.6	1	-1.1	9.24	15.5	hypothetical protein AO1008_01612 .
gi|635508059|	2.85	1	-1.1	4.63	56.5	SET domain protein .SET, SET domain
gi|563290184|	2.91	1	-1.1	5.32	252.9	hypothetical protein SBOR_8775 .zf-UBR, Putative zinc finger in N-recognin (UBR box)ClpS, ATP-dependent Clp protease adaptor protein ClpS
gi|629714912|	2.42	1	-1.1	5.36	50	eukaryotic aspartyl protease .SAP_like, SAPs, pepsin-like proteinases secreted from pathogens ...Asp, Eukaryotic aspartyl protease
gi|746168195|	3.08	1	-1.1	4.98	44.3	ATP-dependent protease LysM, Lysine Motif is a small domain involved in binding peptido...BamD, BamD lipoprotein, a component of the beta-barrel assembly ...
gi|635507299|	3.1	1	-1.1	6.9	58.3	acetyltransferase, including N-acetylase of ribosomal protein .Acetyltransf_8, Acetyltransferase (GNAT) domainAlcB, Siderophore biosynthesis protein domain
gi|635514398|	3.16	1	-1.1	6.37	62.4	myosin-crossreactive antigen .NADB_Rossmann, Rossmann-fold NAD(P)(+)-binding proteinsStrep_67kDa_ant, Streptococcal 67 kDa myosin-cross-reactive antigen ...
gi|635511908|	2.91	1	-1.1	5.79	65.1	gamma-glutamyltransferase .G_glu_transpept, Gamma-glutamyltranspeptidase
gi|723205779|	2.74	1	-1.1	3.91	32.3	putative GPI-anchored protein .protease_PatA, cyanobactin maturation protease, PatA/PatG family
gi|635507229|	3.04	1	-1.1	5.68	23.4	hypothetical protein AO1008_05549 .
gi|754368753|	3.14	1	-1.1	8.66	40.7	hypothetical protein PHLGIDRAFT_112858, partial .BIR (2&times;), Baculoviral inhibition of apoptosis protein repeat domainSOG2, RAM signalling pathway protein
gi|635510154|	2.88	1	-1.1	9.82	21.3	hypothetical protein AO1008_08615 .
gi|350640148|	3.12	1	-1.1	9	135.1	hypothetical protein ASPNIDRAFT_43191 .Peptidase_C48, Ulp1 protease family, C-terminal catalytic domain
gi|635510918|	2.88	1	-1.1	5.81	105	hypothetical protein AO1008_09378 NB-ARC, NB-ARC domain
gi|501755221|	2.89	1	-1.1	5.44	145.8	Lon protease homolog, mitochondrial .nit, Nit1, Nit 2, and related proteins, and the Nit1-like domain...AAA, The AAA+ (ATPases Associated with a wide variety of cellula...lon, endopeptidase LaChlI, Subunit ChlI of Mg-chelataseLON, Found in ATP-dependent protease La (LON)
gi|682317280|	2.83	1	-1.1	10.1	60.7	hypothetical protein V493_07021, partial .GlpG, Membrane associated serine protease, rhomboid family [Post...
gi|346318666|	3.25	1	-1.1	5.62	71.1	alkaline serine protease AorO, putative .Pro-peptidase_S53, Activation domain of S53 peptidasesPeptidases_S53, Peptidase domain in the S53 family
gi|630177768|	2.49	1	-1.1	6.12	92.7	aspartic peptidase a1 .pepsin_like, Pepsin-like aspartic proteases, bilobal enzymes tha...Asp, Eukaryotic aspartyl protease
				1. log(e): the base-10 log of the expectation that any particular protein assignment was made at random (E-value).
				2. log(I): the base-10 log of the sum of the fragment ion intensities in the tandem mass spectra used to make this assignment.
				3. rl: the total number of tandem mass spectra that can be assigned to this protein.
				4. Mr: the molecular mass of the protein sequence, in kiloDaltons.
				5. pI: the isoelectric point of the protein sequence.

## Sheet: replicate two
Identifier	log(I)	rI	log(e)	pI	Mr (kDa)	Description
gi|347009682|	3.52	13	-26.9	6.31	40	serine protease .Peptidases_S8_PCSK9_ProteinaseK_like, Peptidase S8 family domain in ProteinaseK-like ...Peptidase_S8, Subtilase familyInhibitor_I9, Peptidase inhibitor I9
gi|114192178|	3.35	3	-2.4	10.46	100.3	predicted protein .Peptidase_C48, Ulp1 protease family, C-terminal catalytic domain
gi|666869274|	2.93	2	-17.6	5.22	53.7	putative leucine aminopeptidase 2 .M28_SGAP_like, M28 Zn-peptidase Streptomyces griseus Aminopeptid...PA_ScAPY_like, PA_ScAPY_like: Protease-associated domain contain...Iap, Predicted aminopeptidases [General function prediction only...
gi|666867549|	2.93	2	-9.6	8.2	41.2	Cuticle-degrading protease .Peptidases_S8_PCSK9_ProteinaseK_like, Peptidase S8 family domain in ProteinaseK-like ...Peptidase_S8, Subtilase familyInhibitor_I9, Peptidase inhibitor I9
gi|666869012|	2.96	2	-6.1	4.84	52.7	hypothetical protein SAPIO_CDS2153 .PA_SaNapH_like, PA_SaNapH_like: Protease-associated domain conta...M28_SGAP_like, M28 Zn-peptidase Streptomyces griseus Aminopeptid...Iap, Predicted aminopeptidases [General function prediction only...
gi|799243341|	3.03	2	-2.2	5.66	51.8	hypothetical protein HIM_08253 .pepsin_retropepsin_like, Cellular and retroviral pepsin-like aspartate ...Asp, Eukaryotic aspartyl protease
gi|729188494|	2.51	2	-2.2	5.98	43.2	hypothetical protein VHEMI00053 .pepsin_like, Pepsin-like aspartic proteases, bilobal enzymes tha...Asp, Eukaryotic aspartyl protease
gi|388858541|	2.99	2	-2.1	8.2	28.6	uncharacterized protein UHOR_12287 .OTU, OTU-like cysteine protease
gi|573992599|	2.41	2	-2.1	5.82	80.2	Serine/cysteine peptidase, trypsin-like protein .Tryp_SPc, Trypsin-like serine protease
gi|635512758|	3.11	1	-3.1	8.8	128.4	ankyrin .MIT_CorA-like, metal ion transporter CorA-like divalent cation t...Ank_4 (2&times;), Ankyrin repeats (many copies)ANK (2&times;), ankyrin repeatsAnk_2 (2&times;), Ankyrin repeats (3 copies)
gi|635506783|	2.94	1	-2.4	6.88	164.1	sister chromatid cohesion complex Cohesin .
gi|635512313|	2.92	1	-2	5.04	82.8	alpha-galactosidase .GalA, Alpha-galactosidase [Carbohydrate transport and metabolism...GH36, glycosyl hydrolase family 36 (GH36)
gi|635512374|	2.64	1	-1.9	5.82	57.1	putative transporter .MFS_1, Major Facilitator SuperfamilyMFS, The Major Facilitator Superfamily (MFS) is a large and dive...
gi|751014651|	3.03	1	-1.8	6.14	209.5	hypothetical protein GYMLUDRAFT_1016120 .zf-UBR, Putative zinc finger in N-recognin (UBR box)ClpS, ATP-dependent Clp protease adaptor protein ClpS
gi|406695970|	3.2	1	-1.8	5.39	65.7	riken protein .RING, RING-finger (Really Interesting New Gene) domain, a specia...Peptidases_S8_S53, Peptidase domain in the S8 and S53 families
gi|635503335|	3.23	1	-1.8	6.13	55.1	enoyl-CoA hydratase .crotonase-like, Crotonase/Enoyl-Coenzyme A (CoA) hydratase super...PRK05617, 3-hydroxyisobutyryl-CoA hydrolaseECH_C, 2-enoyl-CoA Hydratase C-terminal region
gi|682371168|	3.41	1	-1.7	9.45	30.8	hypothetical protein V497_06245 .Asp_protease_2, Aspartyl protease
gi|635512249|	2.95	1	-1.7	9	46.6	FAD-dependent oxidoreductase .DAO, FAD dependent oxidoreductaseNADB_Rossmann (2&times;), Rossmann-fold NAD(P)(+)-binding proteins
gi|835894174|	2.87	1	-1.7	5.81	48.3	extracellular metalloprotease; LasB, Zn-dependent metalloprotease [Posttranslational modification, protein turnover, chaperones]; Peptidase M4 family includes thermolysin
gi|635512776|	3.1	1	-1.6	5.96	79.1	hypothetical protein AO1008_11208 .Fungal_trans_2, Fungal specific transcription factor domainGAL4, GAL4-like Zn2Cys6 binuclear cluster DNA-binding domain
gi|635504712|	3.29	1	-1.6	5.24	116.7	hypothetical protein AO1008_02579 .MMS19_N, Dos2-interacting transcription regulator of RNA-Pol-IIMMS19_C, RNAPII transcription regulator C-terminal
gi|718350318|	2.89	1	-1.5	4.92	58.9	gluP_2, Rhomboid protease GluP .TPR, Tetratricopeptide repeat domainRhomboid, Rhomboid familyPTRF_SDPR, PTRF/SDPR familyTPR_11, TPR repeat
gi|748560813|	2.53	1	-1.5	5.62	45.2	thermolysin metallopeptidase alpha-helical domain protein .LasB, Zn-dependent metalloprotease [Posttranslational modificati...M4_neutral_protease, Peptidase M4 family includes thermolysin, p...
gi|399171170|	3.03	1	-1.5	5.58	93.8	probable subtilisin-like serine protease .Peptidases_S8_5, Peptidase S8 family domain, uncharacterized sub...PA_PoS1_like, PA_PoS1_like: Protease-associated (PA) domain PoS1...Peptidase_S8, Subtilase familyDUF1034, Fn3-like domain (DUF1034)
gi|635511410|	3.26	1	-1.4	5.61	57.1	hypothetical protein AO1008_09904 .F-box, F-box domain
gi|635512545|	2.94	1	-1.4	9.55	35.1	hypothetical protein AO1008_11000 .Ecl1, Life-span regulatory factor
gi|827411378|	3.2	1	-1.4	4.76	22	clpP, ATP-dependent Clp protease proteolytic subunit .S14_ClpP_2, Caseinolytic protease (ClpP) is an ATP-dependent, hi...
gi|557726603|	3.13	1	-1.4	5.77	220.2	hypothetical protein AN9371.2 .Aspergillopepsin_like, Aspergillopepsin_like, aspartic proteases of fungal ...Asp, Eukaryotic aspartyl protease
gi|635503654|	2.95	1	-1.4	9.41	96.3	phosphatidylinositol-4-phosphate 5-kinase .PIPKc, Phosphatidylinositol phosphate kinasesMSS4, Phosphatidylinositol-4-phosphate 5-kinase [Signal transduc...
gi|634352025|	2.9	1	-1.4	6.01	100.8	hypothetical protein MVLG_02573 .Zinc_peptidase_like, Zinc peptidases M18, M20, M28, and M42TFR_dimer, Transferrin receptor-like dimerization domainM28_PSMA_like, M28 Zn-peptidase prostate-specific membrane antig...PA_GCPII_like, PA_GCPII_like: Protease-associated domain contain...
gi|818167692|	3.16	1	-1.4	5.32	44.5	Peptidase_M4; Thermolysin metallopeptidase, catalytic domain; LasB, Zn-dependent metalloprotease [Posttranslational modification, protein turnover, chaperones]; COG3227
gi|750966479|	2.92	1	-1.4	7.05	100.3	hypothetical protein PISMIDRAFT_462742 .ChlI, Subunit ChlI of Mg-chelataseAAA, The AAA+ (ATPases Associated with a wide variety of cellula...lon, endopeptidase La
gi|635503654|	2.94	1	-1.4	9.41	96.3	phosphatidylinositol-4-phosphate 5-kinase .PIPKc, Phosphatidylinositol phosphate kinasesMSS4, Phosphatidylinositol-4-phosphate 5-kinase [Signal transduc...
gi|635503960|	3.18	1	-1.3	8.94	31.1	Ras-related small GTPase, Rho type .Ras, Ras familyRho4_like, Ras homology family 4 (Rho4) of small guanosine triph...
gi|635505833|	3.2	1	-1.3	5.52	47.2	serine/threonine protein .S_TKc, Serine/Threonine protein kinases, catalytic domainPKc_like, Protein Kinases, catalytic domain
gi|168831266|	2.69	1	-1.3	5.1	38.5	RBP3, retinol-binding protein 3 precursor, partial .Peptidase_S41_IRBP, Interphotoreceptor retinoid-binding proteinDUF3436, Domain of unknown function (DUF3436)Peptidase_S41, C-terminal processing peptidase family S41
gi|134083016|	3.08	1	-1.3	6.16	60.6	unnamed protein product Hexokinase_2, HexokinaseNBD_sugar-kinase_HSP70_actin, Nucleotide-Binding Domain of the sugar ...
gi|16506136|	2.39	1	-1.2	6.72	37.2	Elastase-like serine protease, partial. Peptidases_S8_PCSK9_ProteinaseK_like, Peptidase_S8.
gi|409042475|	3.17	1	-1.2	5.68	128.9	hypothetical protein PHACADRAFT_31751 .Peptidase_C48 (2&times;), Ulp1 protease family, C-terminal catalytic domain
gi|635511800|	2.8	1	-1.2	4.74	57.3	1,3-beta-glucanosyltransferase gel3 .Glyco_hydro_72, GlucanosyltransferaseX8, X8 domain
gi|681095998|	2.95	1	-1.2	8.5	157.2	Putative Cytokinesis protein 3 .TGc, Transglutaminase/protease-like homologuesCYK3, Cytokinesis protein 3, contains TGc (transglutaminase/prot...SH3_Cyk3p-like, Src Homology 3 domain of Cytokinesis protein 3 and ...
gi|527301172|	2.65	1	-1.2	9.78	85.4	hypothetical protein FOMPIDRAFT_1119366 .PHA03369, capsid maturational proteasePHA03247, large tegument protein UL36
gi|751831544|	3.09	1	-1.2	5.16	43.1	ATP-dependent Clp protease ATP-binding subunit ClpX OS=Acinetobacter sp, (strain ADP1) GN=clpX PE=3 SV=1 .ClpB_D2-small, C-terminal, D2-small domain, of ClpB proteinAAA, The AAA+ (ATPases Associated with a wide variety of cellula...
gi|662500931|	2.83	1	-1.2	5.23	133.2	cysteine proteinase .peptidase_C19C, A subfamily of Peptidase C19. Peptidase C19 cont...USP7_C2, Ubiquitin-specific protease C-terminalCOG5077, Ubiquitin carboxyl-terminal hydrolase [Posttranslationa...USP7_ICP0_bdg, ICP0-binding domain of Ubiquitin-specific protease ...MATH, MATH (meprin and TRAF-C homology) domain
gi|166503|	2.94	1	-1.2	5.66	42.7	ALP; Aspergillopeptidase B; Aspergillus proteinase B; Elastase; Elastinolytic serine proteinase; Oryzin.
gi|392571946|	3.16	1	-1.2	6.26	206.8	hypothetical protein TRAVEDRAFT_108499 .zf-UBR, Putative zinc finger in N-recognin (UBR box)ClpS, ATP-dependent Clp protease adaptor protein ClpS
gi|635514239|	3.43	1	-1.2	6.46	42.4	hypothetical protein AO1008_04275 .fungal_TF_MHR, fungal transcription factor regulatory middle hom...
gi|780592961|	3.07	1	-1.2	5.15	79.6	hypothetical protein SPSK_00093 .Peptidase_C48, Ulp1 protease family, C-terminal catalytic domainPhnA, Uncharacterized Zn-ribbon-containing protein [General func...
gi|582958111|	3.01	1	-1.1	6.1	56.2	hypothetical protein DRE_04493 .pepsin_retropepsin_like, Cellular and retroviral pepsin-like aspartate ...TM_EGFR-like, Transmembrane domain of the Epidermal Growth Factor ...Asp, Eukaryotic aspartyl protease
gi|582958111|	3.01	1	-1.1	6.1	56.2	hypothetical protein DRE_04493 .pepsin_retropepsin_like, Cellular and retroviral pepsin-like aspartate ...TM_EGFR-like, Transmembrane domain of the Epidermal Growth Factor ...Asp, Eukaryotic aspartyl protease
gi|750962638|	3.49	1	-1.1	4.34	41.2	hypothetical protein PISMIDRAFT_107327 .pepsin_like, Pepsin-like aspartic proteases, bilobal enzymes tha...Asp, Eukaryotic aspartyl protease
gi|635511706|	2.3	1	-1.1	6.61	163	pleiotropic drug resistance protein .ABC_trans_N, ABC-transporter extracellular N-terminalABCG_PDR_domain2, Second domain of the pleiotropic drug resistan...3a01205, Pleiotropic Drug Resistance (PDR) Family proteinPDR_CDR (2&times;), CDR ABC transporterP-loop_NTPase, P-loop containing Nucleoside Triphosphate Hydrola...ABC2_membrane (2&times;), ABC-2 type transporter
gi|347000288|	2.52	1	-1.1	5.43	103.5	hypothetical protein THITE_2114980 .pepsin_like, Pepsin-like aspartic proteases, bilobal enzymes tha...Asp, Eukaryotic aspartyl protease
gi|682338606|	2.72	1	-1.1	5.84	56.6	hypothetical protein V494_06709 .AAA, The AAA+ (ATPases Associated with a wide variety of cellula...PTZ00454, 26S protease regulatory subunit 6B-like protein
gi|647395532|	3.09	1	-1.1	5.85	68.7	RHTO0S02e09780g1_1 .UCH, Ubiquitin carboxyl-terminal hydrolasePeptidase_C19 (2&times;), Peptidase C19 contains ubiquitinyl hydrolases. They ...
		1. log(e): the base-10 log of the expectation that any particular protein assignment was made at random (E-value).
		2. log(I): the base-10 log of the sum of the fragment ion intensities in the tandem mass spectra used to make this assignment.
		3. rl: the total number of tandem mass spectra that can be assigned to this protein.
		4. Mr: the molecular mass of the protein sequence, in kiloDaltons.
		5. pI: the isoelectric point of the protein sequence.

## Sheet: replicate three
Identifier	log(I)	rI	log(e)	pI	Mr (kDa)	Description
gi|666867549|	4.88	101	-50.1	8.2	41.2	Cuticle-degrading protease .Peptidases_S8_PCSK9_ProteinaseK_like, Peptidase S8 family domain in ProteinaseK-like ...Peptidase_S8, Subtilase familyInhibitor_I9, Peptidase inhibitor I9
gi|347009682|	4.45	29	-30.1	6.31	40	serine protease .Peptidases_S8_PCSK9_ProteinaseK_like, Peptidase S8 family domain in ProteinaseK-like ...Peptidase_S8, Subtilase familyInhibitor_I9, Peptidase inhibitor I9
gi|49643385|	4.16	14	-3	6.94	83.1	KLLA0E06711p .AAA, ATPases associated with a variety of cellular activitiesPeptidase_M41, Peptidase family M41AAA, The AAA+ (ATPases Associated with a wide variety of cellula...
gi|429849184|	4.26	12	-23.2	4.64	51.8	aminopeptidase y .M28_SGAP_like, M28 Zn-peptidase Streptomyces griseus Aminopeptid...PA_ScAPY_like, PA_ScAPY_like: Protease-associated domain contain...Iap, Zn-dependent amino- or carboxypeptidase, M28 family [Posttr...
gi|666869012|	4.01	9	-14.2	4.84	52.7	hypothetical protein SAPIO_CDS2153 .PA_SaNapH_like, PA_SaNapH_like: Protease-associated domain conta...M28_SGAP_like, M28 Zn-peptidase Streptomyces griseus Aminopeptid...Iap, Predicted aminopeptidases [General function prediction only...
gi|700492975|	3.73	9	-2.2	5.21	61.5	Zinc finger, RING-type .RING, RING-finger (Really Interesting New Gene) domain, a specia...LON, ATP-dependent protease La (LON) domainLON, Found in ATP-dependent protease La (LON)
gi|666869274|	4.08	6	-26.1	5.22	53.7	putative leucine aminopeptidase 2 .M28_SGAP_like, M28 Zn-peptidase Streptomyces griseus Aminopeptid...PA_ScAPY_like, PA_ScAPY_like: Protease-associated domain contain...Iap, Predicted aminopeptidases [General function prediction only...
gi|635507932|	3.6	5	-1.8	10.52	32.7	hypothetical protein AO1008_06232 .
gi|443921116|	3.47	5	-1.5	6	112.7	ubiquitin carboxyl-terminal hydrolase .UBP12, Ubiquitin C-terminal hydrolase [Posttranslational modific...Peptidase_C19 (2&times;), Peptidase C19 contains ubiquitinyl hydrolases. They ...USP7_C2, Ubiquitin-specific protease C-terminalDUSP, DUSP domain
gi|666869274|	3.49	3	-19.3	5.22	53.7	putative leucine aminopeptidase 2 .PA_ScAPY_like, PA_ScAPY_like: Protease-associated domain contain...M28_SGAP_like, M28 Zn-peptidase Streptomyces griseus Aminopeptid...Iap, Zn-dependent amino- or carboxypeptidase, M28 family [Posttr...
gi|635506134|	3.66	3	-1.3	4.65	29.5	putative N6-DNA-methyltransferase .HemK, Methylase of polypeptide chain release factors [Translatio...AdoMet_MTases, S-adenosylmethionine-dependent methyltransferases ...
gi|74671885|	3.24	2	-9.1	4.88	63.9	sed4, RecName: Full=Tripeptidyl-peptidase sed4; AltName: Full=Sedolisin-D; Flags: Precursor.Pro-peptidase_S53, Activation domain of S53 peptidasesPeptidases_S53, Peptidase domain in the S53 family
gi|372463546|	3.24	2	-5.2	5.12	224.3	KAFR0D01790, hypothetical protein KAFR_0D01790 .ZnF_UBR1, Putative zinc finger in N-recognin, a recognition comp...zf-CpG_bind_C, CpG binding protein zinc finger C terminal domainDUF1168, Protein of unknown function (DUF1168)ClpS, ATP-dependent Clp protease adaptor protein ClpS
gi|635511867|	3.28	2	-4	4.2	144.5	hypothetical protein AO1008_10352 .MCLC, Mid-1-related chloride channel (MCLC)
gi|409047442|	3.38	2	-2.3	5.86	98.7	hypothetical protein PHACADRAFT_141944 .HHV6-IE, Human herpesvirus 6 immediate early proteinBIR (2&times;), Baculoviral inhibition of apoptosis protein repeat domain
gi|573992599|	2.59	2	-2.2	5.82	80.2	Serine/cysteine peptidase, trypsin-like protein .Tryp_SPc, Trypsin-like serine protease
gi|400596664|	2.85	2	-2.2	4.46	32.7	trypsin-like protease .Tryp_SPc (2&times;), Trypsin-like serine protease
gi|799243341|	2.91	2	-2.2	5.66	51.8	hypothetical protein HIM_08253 .pepsin_retropepsin_like, Cellular and retroviral pepsin-like aspartate ...Asp, Eukaryotic aspartyl protease
gi|166503|	3.46	2	-1.8	5.66	42.7	ALP; Aspergillopeptidase B; Aspergillus proteinase B; Elastase; Elastinolytic serine proteinase; Oryzin.
gi|831336456|	3.31	2	-1.8	6.7	89	calpain-like protease palB/RIM13 .Calpain_III (2&times;), Calpain, subdomain III. Calpains are calcium-activa...CysPc, Calpains, domains IIa, IIb
gi|612058174|	2.96	2	-1.8	4.42	261.6	LOC100018904, PREDICTED: trichohyalin PT, PT repeatLON, Found in ATP-dependent protease La (LON)Glutenin_hmw, High molecular weight glutenin subunitTPR_11, TPR repeatHC2, Histone H1-like nucleoprotein HC2
gi|635512746|	3.56	2	-1.6	5.6	57.7	putative flavoprotein .CzcO, Predicted flavoprotein CzcO associated with the cation dif...Pyr_redox_3, Pyridine nucleotide-disulphide oxidoreductase
gi|635503433|	3.49	2	-1.6	5.99	32.7	hypothetical protein AO1008_11906 .
gi|16506136|	2.39	2	-1.5	6.72	37.2	Elastase-like serine protease, partial. Peptidases_S8_PCSK9_ProteinaseK_like, Peptidase_S8.
gi|477584742|	3.25	2	-1.5	5.67	111.7	hypothetical protein COCC4DRAFT_176377 .PDZ_1 (2&times;), PDZ-like domainTrypsin_2, Trypsin-like peptidase domainDegQ, Periplasmic serine protease, S1-C subfamily, contain C-ter...PDZ_serine_protease, PDZ domain of trypsin-like serine proteases, such ...
gi|635512332|	3.16	2	-1.1	8.39	54.3	hypothetical protein AO1008_10862 .p450, Cytochrome P450
gi|663445384|	3.03	1	-8.1	4.74	61.5	CYFA0S07e02960g1_1 .pepsin_retropepsin_like, Cellular and retroviral pepsin-like aspartate ...Asp, Eukaryotic aspartyl protease
gi|734663833|	2.79	1	-2.6	5.62	93.9	Cysteine protease rim-13 .Calpain_III, Calpain large subunit, domain IIICysPc, Calpains, domains IIa, IIb
gi|635510940|	2.79	1	-2.6	8.96	32	sucrase/ferredoxin domain protein Ferredoxin (Fd) family, Sucrase ...
gi|635509608|	2.87	1	-2.4	7.1	34.1	enoyl-CoA hydratase/carnithine racemase .crotonase-like, Crotonase/Enoyl-Coenzyme A (CoA) hydratase super...PRK08260, enoyl-CoA hydratase
gi|635507933|	3.11	1	-2.3	5.63	158.5	peroxisome assembly factor 2 containing the AAA+-type ATPase domain protein .SpoVK, AAA+-type ATPase, SpoVK/Ycf46/Vps4 family [Cell wall/memb...AAA, The AAA+ (ATPases Associated with a wide variety of cellula...
gi|114192178|	3.35	1	-2.2	10.46	100.3	predicted protein .Peptidase_C48, Ulp1 protease family, C-terminal catalytic domain
gi|729188494|	2.49	1	-2.2	5.98	43.2	hypothetical protein VHEMI00053 .pepsin_like, Pepsin-like aspartic proteases, bilobal enzymes tha...Asp, Eukaryotic aspartyl protease
gi|295634438|	3.02	1	-2.2	5.34	35.8	unnamed protein product .OTU, OTU-like cysteine proteaseCOG5539, Predicted cysteine protease (OTU family) [Posttranslati...
gi|729190778|	3.05	1	-2.2	6.39	46.2	VHEMI02207, hypothetical protein VHEMI02207 .Aspergillopepsin_like, Aspergillopepsin_like, aspartic proteases of fungal ...Asp, Eukaryotic aspartyl protease
gi|748560813|	2.84	1	-2.1	5.62	45.2	thermolysin metallopeptidase alpha-helical domain protein .LasB, Zn-dependent metalloprotease [Posttranslational modificati...M4_neutral_protease, Peptidase M4 family includes thermolysin, p...
gi|751739779|	2.9	1	-2.1	5.33	75.6	hypothetical protein PILCRDRAFT_3754 .MPP_superfamily, metallophosphatase superfamily, metallophosphatase ...Peptidase_C48, Ulp1 protease family, C-terminal catalytic domain
gi|332642713|	2.73	1	-2.1	5.6	49.3	Granulin repeat cysteine protease family protein .Peptidase_C1A, Peptidase C1A subfamily (MEROPS database nomencla...GRAN, GranulinInhibitor_I29, Cathepsin propeptide inhibitor domain (I29)
gi|635505781|	3.57	1	-2.1	5.63	36	3-hydroxyacyl-CoA dehydrogenase .AdoMet_MTases, S-adenosylmethionine-dependent methyltransferases ...3HCDH, 3-hydroxyacyl-CoA dehydrogenase, C-terminal domainPRK06129, 3-hydroxyacyl-CoA dehydrogenase
gi|635506637|	2.64	1	-2.1	5.1	77.5	anaphase-promoting complex, Cdc23 subunit TPR_8, Tetratricopeptide repeatTPR, Tetratricopeptide (TPR) repeat [General function prediction...
gi|660957902|	3.23	1	-2	5.73	40.3	aspartyl protease .pepsin_like, Pepsin-like aspartic proteases, bilobal enzymes tha...
gi|691796114|	2.48	1	-2	4.6	56.2	hypothetical protein BN946_scf185042.g70 .pepsin_like, Pepsin-like aspartic proteases, bilobal enzymes tha...Asp, Eukaryotic aspartyl protease
gi|635514041|	2.88	1	-1.9	5.27	27.7	hypothetical protein AO1008_01508 .GstA, Glutathione S-transferase [Posttranslational modification,...GST_C_family, C-terminal, alpha helical domain of the Glutathione ...Thioredoxin_like, Protein Disulfide Oxidoreductases and Other Pr...
gi|582956779|	2.86	1	-1.9	5.73	129.2	hypothetical protein DRE_06283 .peptidase_C19C, A subfamily of Peptidase C19. Peptidase C19 cont...USP7_C2, Ubiquitin-specific protease C-terminalCOG5077, Ubiquitin carboxyl-terminal hydrolase [Posttranslationa...USP7_ICP0_bdg, ICP0-binding domain of Ubiquitin-specific protease ...MATH_Ubp21p, Ubiquitin-specific protease 21 (Ubp21p) family, MAT...
gi|211591451|	2.99	1	-1.9	4.86	144	Pc22g03950, Pc22g03950 .UCH, Ubiquitin carboxyl-terminal hydrolasePeptidase_C19J, A subfamily of Peptidase C19. Peptidase C19 cont...RPT (2&times;), A repeated domain in UCH-protein
gi|727133596|	3.05	1	-1.8	4.76	134.7	Putative Ubiquitin carboxyl-terminal hydrolase .UBP12, Ubiquitin C-terminal hydrolase [Posttranslational modific...Peptidase_C19, Peptidase C19 contains ubiquitinyl hydrolases. They ...USP7_C2, Ubiquitin-specific protease C-terminalDUSP, DUSP domainPeptidase_C19R, A subfamily of peptidase C19. Peptidase C19 cont...
gi|469931372|	2.92	1	-1.8	7.18	113.4	hypothetical protein A11Q_2129 TGc, Transglutaminase/protease-like homologuesDUF3857, Domain of Unknown Function with PDB structure (DUF3857)
gi|630016113|	2.94	1	-1.8	6.04	92.9	hypothetical protein PFICI_05270 .Calpain_III, Calpain large subunit, domain IIICysPc, Calpains, domains IIa, IIbMIT, MIT: domain contained within Microtubule Interacting and Tr...
gi|453082629|	3.15	1	-1.8	5.1	54.8	Zn-dependent exopeptidase .Zinc_peptidase_like, Zinc peptidases M18, M20, M28, and M42M28_SGAP_like, M28 Zn-peptidase Streptomyces griseus Aminopeptid...PA_ScAPY_like, PA_ScAPY_like: Protease-associated domain contain...Iap, Zn-dependent amino- or carboxypeptidase, M28 family [Posttr...
gi|758355958|	2.79	1	-1.8	5.1	49.5	OTU domain-containing protein 3-like .OTU, OTU-like cysteine protease
gi|635508202|	2.85	1	-1.8	5.54	54.8	fumarate reductase, flavoprotein .NADB_Rossmann, Rossmann-fold NAD(P)(+)-binding proteinsflavo_cyto_c, flavocytochrome c
gi|49526567|	3.08	1	-1.8	4.56	89.8	unnamed protein product .Peptidase_C19 (4&times;), Peptidase C19 contains ubiquitinyl hydrolases. They ...
gi|751711899|	3.1	1	-1.7	5.71	85.5	hypothetical protein SCLCIDRAFT_123216 .Peptidase_C48, Ulp1 protease family, C-terminal catalytic domain
gi|501307685|	3.01	1	-1.7	5.94	240.3	hypothetical protein PHSY_004210 .zf-UBR, Putative zinc finger in N-recognin (UBR box)ClpS, ATP-dependent Clp protease adaptor protein ClpS
gi|635503474|	2.64	1	-1.7	5.84	131.6	C2H2 finger domain protein .
gi|635506367|	3.05	1	-1.7	5.39	24.9	20S proteasome, regulatory subunit beta type PSMB6/PSMB9/PRE3 .proteasome_beta_type_6, proteasome beta type-6 subunit. The 20S proteasome, ...20S_bact_beta, proteasome, beta subunit, bacterial type
gi|835894174|	3.21	1	-1.7	5.81	48.3	extracellular metalloprotease; LasB, Zn-dependent metalloprotease [Posttranslational modification, protein turnover, chaperones]; Peptidase M4 family includes thermolysin
gi|682376396|	3.33	1	-1.7	9.01	136.8	hypothetical protein V497_03442 .MIT, MIT: domain contained within Microtubule Interacting and Tr...
gi|635508525|	3.09	1	-1.7	9.39	19.4	hypothetical protein AO1008_06790 .
gi|635508189|	3.1	1	-1.7	5.78	59.5	F-box domain protein .F-box-like, F-box-likePeptidase_M74, Penicillin-insensitive murein endopeptidase
gi|477522841|	2.92	1	-1.6	5.05	92.1	Minor extracellular protease vpr .Peptidases_S8_5, Peptidase S8 family domain, uncharacterized sub...PA_PoS1_like, PA_PoS1_like: Protease-associated (PA) domain PoS1...DUF1034, Fn3-like domain (DUF1034)
gi|635505204|	2.74	1	-1.6	6.31	120.5	Na+/K+ ATPase, alpha subunit .Cation_ATPase_C, Cation transporting ATPase, C-terminusCOG4087, Soluble P-type ATPase [General function prediction only...ATPase-IIC_X-K, sodium or proton efflux -- potassium uptake anti...Cation_ATPase_N, Cation transporter/ATPase, N-terminusE1-E2_ATPase, E1-E2 ATPaseHydrolase_like2, Putative hydrolase of sodium-potassium ATPase alpha ...
gi|635506642|	2.77	1	-1.6	6.56	18.7	import inner membrane translocase subunit tim22 .Tim17, Tim17/Tim22/Tim23/Pmp24 family
gi|472583581|	2.69	1	-1.6	7.92	28.7	ATP-dependent Clp protease, protease subunit .S14_ClpP_2, Caseinolytic protease (ClpP) is an ATP-dependent, hi...
gi|322696106|	2.79	1	-1.6	5.67	112.6	mitochondrial presequence protease .Peptidase_M16, Insulinase (Peptidase family M16)Cym1, Zn-dependent peptidase, M16 (insulinase) family [Posttrans...M16C_assoc, Peptidase M16C associatedPeptidase_M16_C (2&times;), Peptidase M16 inactive domain
gi|630015269|	2.93	1	-1.6	6.2	102.8	Lon protease .ChlI, Subunit ChlI of Mg-chelataseLon, ATP-dependent Lon protease, bacterial type [Posttranslation...AAA, The AAA+ (ATPases Associated with a wide variety of cellula...
gi|635511147|	2.66	1	-1.6	7.09	72.1	UDP-glucuronosyl and UDP-glucosyl transferase .YjiC, UDP:flavonoid glycosyltransferase YjiC, YdhE family [Carbo...GT1_Gtf_like, This family includes the Gtfs, a group of homologo...
gi|149388106|	3	1	-1.6	5.91	90.4	VPS70, membrane protein involved in vacuolar protein sorting .Zinc_peptidase_like, Zinc peptidases M18, M20, M28, and M42TFR_dimer, Transferrin receptor-like dimerization domainM28_PSMA_like, M28 Zn-peptidase prostate-specific membrane antig...PA_GCPII_like, PA_GCPII_like: Protease-associated domain contain...
gi|549051257|	2.95	1	-1.6	8.98	129.1	Similar to Uncharacterized protein C9G1.06c; acc. no. O14302 .SH3, Src Homology 3 domain superfamilyTGc, Transglutaminase/protease-like homologuesCYK3, Cytokinesis protein 3, contains TGc (transglutaminase/prot...
gi|691794027|	3.15	1	-1.6	6.25	196.9	hypothetical protein BN946_scf184829.g74 .zf-UBR, Putative zinc finger in N-recognin (UBR box)ClpS, ATP-dependent Clp protease adaptor protein ClpS
gi|356878067|	2.99	1	-1.6	6.48	47.5	putative Zn-dependent protease TPR_11, TPR repeat
gi|634351406|	3.24	1	-1.6	5.78	49.7	26S protease regulatory subunit 4 .AAA, The AAA+ (ATPases Associated with a wide variety of cellula...PTZ00361, 26 proteosome regulatory subunit 4-like protein
gi|302666658|	2.75	1	-1.5	6.35	86.3	GPI-anchored cell surface glycoprotein, putative .BIR (2&times;), Baculoviral inhibition of apoptosis protein repeat domain
gi|399171012|	2.84	1	-1.5	5.61	122.3	probable Lon proteinase, mitochondrial precursor .AAA, The AAA+ (ATPases Associated with a wide variety of cellula...lon, endopeptidase LaChlI, Subunit ChlI of Mg-chelataseLON, Found in ATP-dependent protease La (LON)
gi|332016204|	2.78	1	-1.5	5.64	146.9	Nidogen-1 .TY (6&times;), Thyroglobulin type I repeats.Lustrin_cystein (2&times;), Lustrin, cysteine-rich repeated domainWAP, whey acidic protein-type four-disulfide core domains. Membe...WAP, WAP-type (Whey Acidic Protein) -four-disulfide core-
gi|347602487|	2.46	1	-1.5	5.77	43.1	lap1, RecName: Full=Leucine aminopeptidase 1; AltName: Full=Leucyl aminopeptidase 1; Short=LAP1; Flags: Precursor.M28_AAP, M28 Zn-Peptidase Aeromonas (Vibrio) proteolytica aminop...
gi|749864233|	2.9	1	-1.5	5.63	109.7	hypothetical protein M422DRAFT_263096 .Peptidase_C48, Ulp1 protease family, C-terminal catalytic domain
gi|485922890|	2.88	1	-1.5	7.72	54.1	putative extracellular otu-like cysteine protein .OTU, OTU-like cysteine protease
gi|49657274|	2.86	1	-1.5	5.15	25.4	DEHA2G01474p .ThiJ, Putative intracellular protease/amidase [General function ...GATase1_Ydr533c_like, Type 1 glutamine amidotransferase (GATase1)-like ...
gi|552938494|	2.95	1	-1.5	5.11	247.1	hypothetical protein GLOINDRAFT_343089 .ZnF_UBR1, Putative zinc finger in N-recognin, a recognition comp...ClpS, ATP-dependent Clp protease adaptor protein ClpS
gi|635512727|	3.14	1	-1.5	9.95	67.5	LysM domain protein, putative .PHA03307, transcriptional regulator ICP4
gi|471559387|	2.58	1	-1.5	4.55	53.7	putative aminopeptidase y protein .Zinc_peptidase_like, Zinc peptidases M18, M20, M28, and M42M28_SGAP_like, M28 Zn-peptidase Streptomyces griseus Aminopeptid...Iap, Zn-dependent amino- or carboxypeptidase, M28 family [Posttr...PA_ScAPY_like, PA_ScAPY_like: Protease-associated domain contain...
gi|635503926|	3.05	1	-1.4	5.66	24.4	hypothetical protein AO1008_01797 .
gi|295636180|	2.67	1	-1.4	5.75	46.2	unnamed protein product .AAA, The AAA+ (ATPases Associated with a wide variety of cellula...PTZ00454, 26S protease regulatory subunit 6B-like protein
gi|635509252|	2.96	1	-1.4	6.2	18	hypothetical protein AO1008_07842 .DUF3237, Protein of unknown function (DUF3237)
gi|748559233|	3	1	-1.4	9.88	33.9	Phb2 homolog .HflC, Regulator of protease activity HflC, stomatin/prohibitin s...SPFH_prohibitin, Prohibitin family
gi|664771955|	2.95	1	-1.4	8.54	16.4	LOC103540394, PREDICTED: WAP four-disulfide core domain protein 6A-like .KU, BPTI/Kunitz family of serine protease inhibitorsWAP, whey acidic protein-type four-disulfide core domains. Membe...
gi|754373742|	2.85	1	-1.4	4.79	40.4	hypothetical protein PHLGIDRAFT_460435 .pepsin_like, Pepsin-like aspartic proteases, bilobal enzymes tha...Asp, Eukaryotic aspartyl protease
gi|635511667|	2.91	1	-1.4	4.13	32.9	hypothetical protein AO1008_10163 .PAN_AP, divergent subfamily of APPLE domainsCENP-T, Centromere kinetochore component CENP-T
gi|635507580|	3.01	1	-1.4	4.57	52.5	cell cycle-associated protein .Mob1_phocein, Mob1/phocein familyDUF1510, Protein of unknown function (DUF1510)Neuromodulin, Neuromodulin
gi|342164998|	3.12	1	-1.4	4.5	58.6	kex1, RecName: Full=Pheromone-processing carboxypeptidase kex1; AltName: Full=Carboxypeptidase D; Flags: Precursor.Peptidase_S10, Serine carboxypeptidase
gi|145255480|	2.85	1	-1.4	4.93	51.7	26S protease regulatory subunit 6A .RPT1, ATP-dependent 26S proteasome regulatory subunit [Posttrans...AAA, The AAA+ (ATPases Associated with a wide variety of cellula...
gi|635511806|	2.84	1	-1.4	5.69	95.6	mannosyl-oligosaccharide alpha-1,2-mannosidase .Glyco_hydro_47, Glycosyl hydrolase family 47
gi|393242590|	2.68	1	-1.4	6.1	120	hypothetical protein AURDEDRAFT_58622 .FliJ, Flagellar FliJ proteinPeptidase_C48, Ulp1 protease family, C-terminal catalytic domain
gi|634348906|	3.47	1	-1.3	5.36	94	hypothetical protein MVLG_05297 .S49_SppA_67K_type, Signal peptide peptidase A (SppA) 67K type, a ...S49_Sppa_N_C, Signal peptide peptidase A (SppA), a serine protea...
gi|759236386|	2.94	1	-1.3	5.11	34.8	hypothetical protein PV08_08520 .Tryp_SPc, Trypsin-like serine protease
gi|396473228|	3.15	1	-1.3	6	60.9	hypothetical protein LEMA_P029680.1 .ClpA, ATP-dependent Clp protease ATP-binding subunit ClpA [Postt...AAA, The AAA+ (ATPases Associated with a wide variety of cellula...ANK, ankyrin repeatsAnk_2, Ankyrin repeats (3 copies)
gi|635510106|	2.8	1	-1.3	6.24	45.9	hypothetical protein AO1008_08507 .Trp_DMAT, Tryptophan dimethylallyltransferase
gi|344228833|	3.04	1	-1.3	5.02	35	OTU-domain-containing protein .OTU, OTU-like cysteine proteaseCOG5539, Predicted cysteine protease (OTU family) [Posttranslati...
gi|780590426|	3.06	1	-1.3	6.46	38.9	hypothetical protein SPSK_01188 .SPFH_alloslipin, Alloslipin, a subgroup of the stomatin-like pro...HflC, Regulator of protease activity HflC, stomatin/prohibitin s...
gi|635510585|	2.97	1	-1.3	5.03	284	ubiquitin carboxyl-terminal hydrolase .peptidase_C19C, A subfamily of Peptidase C19. Peptidase C19 cont...UCH, Ubiquitin carboxyl-terminal hydrolaseDUF3517, Domain of unknown function (DUF3517)
gi|682334495|	3.01	1	-1.3	5.62	230.2	hypothetical protein V493_00588 .EMP24_GP25L, emp24/gp25L/p24 family/GOLDSKIP_SNW, SKIP/SNW domainpeptidase_C19C, A subfamily of Peptidase C19. Peptidase C19 cont...USP7_C2, Ubiquitin-specific protease C-terminalCOG5077, Ubiquitin carboxyl-terminal hydrolase [Posttranslationa...USP7_ICP0_bdg, ICP0-binding domain of Ubiquitin-specific protease ...MATH, MATH (meprin and TRAF-C homology) domain
gi|635504388|	2.81	1	-1.3	7.09	44.8	hypothetical protein AO1008_02224 .NAT_SF, N-Acyltransferase superfamily: Various enzymes that char...
gi|482814025|	3.01	1	-1.3	5.06	77.1	hypothetical protein SETTUDRAFT_124966 .Zinc_peptidase_like, Zinc peptidases M18, M20, M28, and M42TFR_dimer, Transferrin receptor-like dimerization domainM28_PSMA_like, M28 Zn-peptidase prostate-specific membrane antig...PA_GCPII_like, PA_GCPII_like: Protease-associated domain contain...
gi|635512280|	3.3	1	-1.3	6.18	261.7	polyketide .PKS_ER, Enoylreductaseenoyl_red, enoyl reductase of polyketide synthasePKS_AT, Acyl transferase domain in polyketide synthase (PKS) enz...PKS_PP, Phosphopantetheine attachment siteadh_short, short chain dehydrogenasePksD, Acyl transferase domain in polyketide synthase (PKS) enzym...PKS, polyketide synthases (PKSs) polymerize simple fatty acids i...KR, KR domainPS-DH, Polyketide syntha…
gi|807760133|	3.19	1	-1.3	5.89	58.8	predicted protein .AAA, ATPases associated with a variety of cellular activitiesAAA, The AAA+ (ATPases Associated with a wide variety of cellula...
gi|759272395|	2.97	1	-1.3	6.26	122.2	Pro-apoptotic serine protease nma111 .PDZ, PDZ domain, also called DHR (Dlg homologous region) or GLGF...PDZ_1 (2&times;), PDZ-like domainTrypsin_2, Trypsin-like peptidase domainDegQ (2&times;), Periplasmic serine protease, S1-C subfamily, contain C-ter...PDZ_serine_protease, PDZ domain of trypsin-like serine proteases, such ...
gi|325094361|	3.27	1	-1.3	9.47	105.7	ubiquitin-like-specific protease .Peptidase_C48, Ulp1 protease family, C-terminal catalytic domain
gi|73921568|	2.9	1	-1.3	5.62	80.9	pacC, RecName: Full=pH-response transcription factor pacC/RIM101.zf-H2C2_2, Zinc-finger double domainC2H2 Zn finger (3&times;), C2H2 Zn finger
gi|658164803|	2.89	1	-1.3	6.08	65.9	hypothetical protein L969DRAFT_49188 .pepsin_like, Pepsin-like aspartic proteases, bilobal enzymes tha...Asp, Eukaryotic aspartyl protease
gi|635509641|	2.97	1	-1.3	5.86	80	pseudouridine .PseudoU_synth_ScPUS7, Pseudouridine synthase, TruD family
gi|124487159|	2.66	1	-1.3	8.68	114.8	Spink5, serine protease inhibitor Kazal-type 5 precursor .Kazal_2 (11&times;), Kazal-type serine protease inhibitor domainKAZAL_PSTI (2&times;), Kazal-type pancreatic secretory trypsin inhibitors (...
gi|328773767|	3.1	1	-1.3	5.6	255.4	hypothetical protein BATDEDRAFT_21290 .zf-UBR, Putative zinc finger in N-recognin (UBR box)ClpS, ATP-dependent Clp protease adaptor protein ClpS
gi|635510872|	2.7	1	-1.3	5.77	51.8	synembryn .Ric8, Guanine nucleotide exchange factor synembryn
gi|16127168|	2.61	1	-1.3	9.09	31.2	hypothetical protein CC_2938 TadD, Flp pilus assembly protein TadD, contains TPR repeats [Int...
gi|635507256|	3.06	1	-1.3	7.72	31.7	formin binding protein, putative .zf-U1, U1 zinc finger
gi|759308219|	2.89	1	-1.3	5.69	84.3	hypothetical protein Z517_00009 .Zinc_peptidase_like, Zinc peptidases M18, M20, M28, and M42TFR_dimer, Transferrin receptor-like dimerization domainM28_PSMA_like, M28 Zn-peptidase prostate-specific membrane antig...PA_GCPII_like, PA_GCPII_like: Protease-associated domain contain...
gi|452840290|	2.85	1	-1.2	5.43	241.6	hypothetical protein DOTSEDRAFT_73147 .zf-UBR, Putative zinc finger in N-recognin (UBR box)ClpS, ATP-dependent Clp protease adaptor protein ClpS
gi|575066991|	2.76	1	-1.2	4.69	57	serine protease S53 .Pro-peptidase_S53, Activation domain of S53 peptidasesPeptidases_S53, Peptidase domain in the S53 family
gi|347002214|	3.47	1	-1.2	4.5	73.2	hypothetical protein THITE_2118191 .pepsin_retropepsin_like, Cellular and retroviral pepsin-like aspartate ...Asp, Eukaryotic aspartyl protease
gi|635510134|	3.52	1	-1.2	6.17	285.8	polyketide .COG3321, Polyketide synthase modules and related proteins [Secon...AdoMet_MTases, S-adenosylmethionine-dependent methyltransferases ...PKS_AT, Acyl transferase domain in polyketide synthase (PKS) enz...PKS, polyketide synthases (PKSs) polymerize simple fatty acids i...L-aminoadipate-semialdehyde_dehydrogenase, thioester reductase domainhot_dog, The hotdog fold was initially identified…
gi|88186029|	3.27	1	-1.2	5.47	120.7	hypothetical protein CHGG_01732 .Glyco_hydro_47, Glycosyl hydrolase family 47PA, PA: Protease-associated (PA) domain. The PA domain is an ins...
gi|682436297|	2.89	1	-1.2	5.03	58.7	hypothetical protein V501_10334 .LON, ATP-dependent protease La (LON) domainRING, RING-finger (Really Interesting New Gene) domain, a specia...LON, Found in ATP-dependent protease La (LON)
gi|328350565|	2.82	1	-1.2	5.83	36.6	OTU2, OTU domain-containing protein 6A .COG5539, Predicted cysteine protease (OTU family) [Posttranslati...OTU, OTU-like cysteine protease
gi|599155589|	3	1	-1.2	7.1	52	CaaX prenyl protease Ste24 .Peptidase_M48, Peptidase family M48
gi|449296454|	3.07	1	-1.2	5	72.4	hypothetical protein BAUCODRAFT_78428 .pepsin_retropepsin_like, Cellular and retroviral pepsin-like aspartate ...Asp, Eukaryotic aspartyl protease
gi|635513337|	2.84	1	-1.2	5.52	40.4	hypothetical protein AO1008_00547 .XynB_like, SGNH_hydrolase subfamily, similar to Ruminococcus fla...
gi|672816956|	2.51	1	-1.2	4.29	38.4	hypothetical protein MVEG_12294 .pepsin_like, Pepsin-like aspartic proteases, bilobal enzymes tha...Asp, Eukaryotic aspartyl protease
gi|752365565|	3.07	1	-1.2	5.62	32.9	hypothetical protein M407DRAFT_244779, partial .OTU, OTU-like cysteine protease
gi|635508301|	2.88	1	-1.2	5.87	42.6	methyltransferase .AdoMet_MTases, S-adenosylmethionine-dependent methyltransferases ...
gi|635508475|	2.89	1	-1.2	4.77	55.4	phospholipase C .alkPPc, Alkaline phosphatase homologues
gi|354546083|	2.95	1	-1.2	7.47	46	hypothetical protein CPAR2_204550 .zf-rbx1, RING-H2 zinc fingerRING, RING-finger (Really Interesting New Gene) domain, a specia...Peptidases_S8_S53, Peptidase domain in the S8 and S53 families
gi|770406277|	2.83	1	-1.2	7.59	75.2	hypothetical protein H633G_05019 .ribokinase_pfkB_like, ribokinase/pfkB superfamily: Kinases that accept a ...pepsin_retropepsin_like, Cellular and retroviral pepsin-like aspartate ...Asp, Eukaryotic aspartyl protease
gi|800922121|	2.67	1	-1.2	4.1	77.8	hypothetical protein D499_0A00610 .SAP_like, SAPs, pepsin-like proteinases secreted from pathogens ...Flocculin_t3, Flocculin type 3 repeatAsp, Eukaryotic aspartyl protease
gi|635508312|	2.42	1	-1.2	9.79	17.6	ubiquitin/40S ribosomal protein .Ribosomal_S27, Ribosomal protein S27aUBQ, Ubiquitin homologuesUbiquitin, Ubiquitin
gi|658844994|	2.76	1	-1.2	5.13	44.7	serpinb1, PREDICTED: leukocyte elastase inhibitor isoform X2 .SERPIN, SERine Proteinase INhibitors (serpins) exhibit conformat...
gi|347442019|	3.24	1	-1.2	5.59	47.3	similar to pepsin (secreted protein) .pepsin_like, Pepsin-like aspartic proteases, bilobal enzymes tha...Asp, Eukaryotic aspartyl protease
gi|701692566|	2.85	1	-1.2	9.29	152	hypothetical protein PAAG_04306 .TGc, Transglutaminase/protease-like homologuesCYK3, Cytokinesis protein 3, contains TGc (transglutaminase/prot...SH3_Cyk3p-like, Src Homology 3 domain of Cytokinesis protein 3 and ...
gi|751718984|	3.23	1	-1.2	6.06	57.5	hypothetical protein SCLCIDRAFT_1081829 .LON, ATP-dependent protease La (LON) domainRING, RING-finger (Really Interesting New Gene) domain, a specia...LON, Found in ATP-dependent protease La (LON)
gi|629716406|	3.15	1	-1.2	6.09	28.9	proteosome beta subunit protease .proteasome_beta_type_1, proteasome beta type-1 subunit. The 20S proteasome, ...PRE1, 20S proteasome, alpha and beta subunits [Posttranslational...
gi|635507812|	3.19	1	-1.2	4.06	13.3	hypothetical protein AO1008_06266 .
gi|635513822|	2.86	1	-1.2	5.84	88.6	molecular chaperone .DnaJ, DnaJ domain or J-domain. DnaJ/Hsp40 (heat shock protein 40...DUF3395, Domain of unknown function (DUF3395)
gi|643721025|	3	1	-1.1	6.22	55.4	hypothetical protein JCGZ_11665 .TPR, Tetratricopeptide repeat domainLON, ATP-dependent protease La (LON) domainRING, RING-finger (Really Interesting New Gene) domain, a specia...TPR_11, TPR repeat
gi|395324652|	3	1	-1.1	5.09	54.6	acid protease .Herpes_gE, Alphaherpesvirus glycoprotein Epepsin_like, Pepsin-like aspartic proteases, bilobal enzymes tha...Asp, Eukaryotic aspartyl protease
gi|517321085|	2.97	1	-1.1	5.73	38.4	related to stomatin .SPFH_alloslipin, Alloslipin, a subgroup of the stomatin-like pro...HflC, Membrane protease subunits, stomatin/prohibitin homologs [...
gi|344300352|	2.88	1	-1.1	6.65	52	hypothetical protein SPAPADRAFT_62544 .Peptidase_M48, Peptidase family M48
gi|630208515|	3.01	1	-1.1	6.02	202.2	hypothetical protein Moror_9888 .zf-UBR, Putative zinc finger in N-recognin (UBR box)ELL, RNA polymerase II elongation factor ELLClpS, ATP-dependent Clp protease adaptor protein ClpS
gi|658168160|	3.03	1	-1.1	7.25	79.7	hypothetical protein L969DRAFT_43874 .pepsin_like, Pepsin-like aspartic proteases, bilobal enzymes tha...Asp, Eukaryotic aspartyl protease
gi|400598970|	2.72	1	-1.1	5.44	40.1	subtilisin-like protease Pr1A .Peptidases_S8_PCSK9_ProteinaseK_like, Peptidase S8 family domain in ProteinaseK-like ...Peptidase_S8, Subtilase familyInhibitor_I9, Peptidase inhibitor I9
gi|802093069|	2.73	1	-1.1	8.95	112.7	hypothetical protein T310_3239 .Transglut_core, Transglutaminase-like superfamilyCYK3, Cytokinesis protein 3, contains TGc (transglutaminase/prot...Ras, Ras familyDUF1373, Protein of unknown function (DUF1373)Spg1, Septum-promoting GTPase (Spg1)
gi|635511207|	2.72	1	-1.1	4.54	75.5	histone deacetylase RpdA/Rpd3 .PTZ00063, histone deacetylaseRPD3-like, reduced potassium dependency-3 (RPD3)-likeNeuromodulin, NeuromodulinAIF-MLS, Mitochondria Localisation SequenceMttA_Hcf106, mttA/Hcf106 family
gi|635508514|	2.71	1	-1.1	5.42	92.4	glutaminase, putative .DUF1793, Domain of unknown function (DUF1793)
gi|734657623|	2.82	1	-1.1	5.17	87.3	kexin-like protease .P_proprotein, Proprotein convertase P-domainPeptidase_S8, Subtilase family
gi|751349756|	2.54	1	-1.1	5.6	68.8	prepro-neutral protease .Peptidase_M36, Fungalysin metallopeptidase (M36)FTP, Fungalysin/Thermolysin Propeptide MotifM36, Peptidase M36 family also known as fungalysin family
gi|635514065|	2.83	1	-1.1	9.8	37.5	hypothetical protein AO1008_02946 .DUF1691 (2&times;), Protein of unknown function (DUF1691)
gi|315056689|	3.03	1	-1.1	6.18	38.3	hypothetical protein MGYG_01782 .Trypsin_2, Trypsin-like peptidase domainTryp_SPc, Trypsin-like serine protease
gi|635503870|	2.6	1	-1.1	9.24	15.5	hypothetical protein AO1008_01612 .
gi|635508059|	2.85	1	-1.1	4.63	56.5	SET domain protein .SET, SET domain
gi|563290184|	2.91	1	-1.1	5.32	252.9	hypothetical protein SBOR_8775 .zf-UBR, Putative zinc finger in N-recognin (UBR box)ClpS, ATP-dependent Clp protease adaptor protein ClpS
gi|629714912|	2.42	1	-1.1	5.36	50	eukaryotic aspartyl protease .SAP_like, SAPs, pepsin-like proteinases secreted from pathogens ...Asp, Eukaryotic aspartyl protease
gi|746168195|	3.08	1	-1.1	4.98	44.3	ATP-dependent protease LysM, Lysine Motif is a small domain involved in binding peptido...BamD, BamD lipoprotein, a component of the beta-barrel assembly ...
gi|635507299|	3.1	1	-1.1	6.9	58.3	acetyltransferase, including N-acetylase of ribosomal protein .Acetyltransf_8, Acetyltransferase (GNAT) domainAlcB, Siderophore biosynthesis protein domain
gi|635514398|	3.16	1	-1.1	6.37	62.4	myosin-crossreactive antigen .NADB_Rossmann, Rossmann-fold NAD(P)(+)-binding proteinsStrep_67kDa_ant, Streptococcal 67 kDa myosin-cross-reactive antigen ...
gi|635511908|	2.91	1	-1.1	5.79	65.1	gamma-glutamyltransferase .G_glu_transpept, Gamma-glutamyltranspeptidase
gi|723205779|	2.74	1	-1.1	3.91	32.3	putative GPI-anchored protein .protease_PatA, cyanobactin maturation protease, PatA/PatG family
gi|635507229|	3.04	1	-1.1	5.68	23.4	hypothetical protein AO1008_05549 .
gi|754368753|	3.14	1	-1.1	8.66	40.7	hypothetical protein PHLGIDRAFT_112858, partial .BIR (2&times;), Baculoviral inhibition of apoptosis protein repeat domainSOG2, RAM signalling pathway protein
gi|635510154|	2.88	1	-1.1	9.82	21.3	hypothetical protein AO1008_08615 .
gi|350640148|	3.12	1	-1.1	9	135.1	hypothetical protein ASPNIDRAFT_43191 .Peptidase_C48, Ulp1 protease family, C-terminal catalytic domain
gi|635510918|	2.88	1	-1.1	5.81	105	hypothetical protein AO1008_09378 NB-ARC, NB-ARC domain
gi|501755221|	2.89	1	-1.1	5.44	145.8	Lon protease homolog, mitochondrial .nit, Nit1, Nit 2, and related proteins, and the Nit1-like domain...AAA, The AAA+ (ATPases Associated with a wide variety of cellula...lon, endopeptidase LaChlI, Subunit ChlI of Mg-chelataseLON, Found in ATP-dependent protease La (LON)
gi|682317280|	2.83	1	-1.1	10.1	60.7	hypothetical protein V493_07021, partial .GlpG, Membrane associated serine protease, rhomboid family [Post...
gi|346318666|	3.25	1	-1.1	5.62	71.1	alkaline serine protease AorO, putative .Pro-peptidase_S53, Activation domain of S53 peptidasesPeptidases_S53, Peptidase domain in the S53 family
gi|630177768|	2.49	1	-1.1	6.12	92.7	aspartic peptidase a1 .pepsin_like, Pepsin-like aspartic proteases, bilobal enzymes tha...Asp, Eukaryotic aspartyl protease
			1. log(e): the base-10 log of the expectation that any particular protein assignment was made at random (E-value).
			2. log(I): the base-10 log of the sum of the fragment ion intensities in the tandem mass spectra used to make this assignment.
			3. rl: the total number of tandem mass spectra that can be assigned to this protein.
			4. Mr: the molecular mass of the protein sequence, in kiloDaltons.
			5. pI: the isoelectric point of the protein sequence.
