# Supplementary material for: Secretion of Proteases by an Opportunistic Fungal Pathogen Scedosporium aurantiacum
Source: PLoS One. 2017 Jan 6;12(1):e0169403. doi: 10.1371/journal.pone.0169403 (PMC5218550; doi:10.1371/journal.pone.0169403)
Supplement: S2 Table — (XLSX) [file pone.0169403.s002.xlsx]

## Sheet: replicate one
Identifier	log(I)	rI	log(e)	pI	Mr (kDa)	Description
sp|SSPA_STAAU|	5.81	642	-552.2	4.99	36.3	Glutamyl endopeptidase; EC 3.4.21.19; Endoproteinase Glu-C; Staphylococcal serine proteinase; V8 protease; V8 proteinase; Flags: Precursor;
gi|666867549|	4.27	25	-47.5	8.2	41.2	Cuticle-degrading protease .Peptidases_S8_PCSK9_ProteinaseK_like, Peptidase S8 family domain in ProteinaseK-like ...Peptidase_S8, Subtilase familyInhibitor_I9, Peptidase inhibitor I9
gi|443921116|	3.79	11	-1.6	6	112.7	ubiquitin carboxyl-terminal hydrolase .UBP12, Ubiquitin C-terminal hydrolase [Posttranslational modific...Peptidase_C19 (2&times;), Peptidase C19 contains ubiquitinyl hydrolases. They ...USP7_C2, Ubiquitin-specific protease C-terminalDUSP, DUSP domain
gi|49643385|	3.89	7	-7.1	6.94	83.1	KLLA0E06711p .AAA, ATPases associated with a variety of cellular activitiesPeptidase_M41, Peptidase family M41AAA, The AAA+ (ATPases Associated with a wide variety of cellula...
gi|700492975|	3.61	7	-1.9	5.21	61.5	Zinc finger, RING-type .RING, RING-finger (Really Interesting New Gene) domain, a specia...LON, ATP-dependent protease La (LON) domainLON, Found in ATP-dependent protease La (LON)
gi|635506134|	4.07	7	-1.7	4.65	29.5	putative N6-DNA-methyltransferase .HemK, Methylase of polypeptide chain release factors [Translatio...AdoMet_MTases, S-adenosylmethionine-dependent methyltransferases ...
gi|666869274|	3.49	5	-11.4	5.22	53.7	putative leucine aminopeptidase 2 .M28_SGAP_like, M28 Zn-peptidase Streptomyces griseus Aminopeptid...PA_ScAPY_like, PA_ScAPY_like: Protease-associated domain contain...Iap, Predicted aminopeptidases [General function prediction only...
gi|666869012|	2.87	3	-9.2	4.84	52.7	hypothetical protein SAPIO_CDS2153 .PA_SaNapH_like, PA_SaNapH_like: Protease-associated domain conta...M28_SGAP_like, M28 Zn-peptidase Streptomyces griseus Aminopeptid...Iap, Predicted aminopeptidases [General function prediction only...
gi|635503760|	3.45	3	-15.9	7.64	54.6	dihydrolipoamide dehydrogenase .NADB_Rossmann, Rossmann-fold NAD(P)(+)-binding proteinsPRK06327, dihydrolipoamide dehydrogenasePyr_redox, Pyridine nucleotide-disulphide oxidoreductasePyr_redox_dim, Pyridine nucleotide-disulphide oxidoreductase, di...
gi|119392300|	3.33	3	-2.6	5.92	38.4	cuticle-degrading serine protease, partial .Peptidases_S8_PCSK9_ProteinaseK_like, Peptidase S8 family domain in ProteinaseK-like ...Peptidase_S8, Subtilase familyInhibitor_I9, Peptidase inhibitor I9
gi|750615608|	3.44	3	-1.5	6.29	34.6	hypothetical protein TGc, Transglutaminase/protease-like homologuesYebA, Transglutaminase-like enzyme, putative cysteine protease [...
gi|528062732|	2.91	2	-2.2	6.89	42.9	NEDD8 protease Nep2 .Peptidase_C48, Ulp1 protease family, C-terminal catalytic domain
gi|639569211|	2.47	2	-2.5	5.75	103.4	acid protease .pepsin_like, Pepsin-like aspartic proteases, bilobal enzymes tha...Asp, Eukaryotic aspartyl protease
gi|634348622|	3.04	2	-1.6	5.98	224.4	hypothetical protein MVLG_05511 .zf-UBR, Putative zinc finger in N-recognin (UBR box)ClpS, ATP-dependent Clp protease adaptor protein ClpS
gi|835889631|	3.29	2	-4.4	6	101.5	lon protease like 2 .ChlI, Subunit ChlI of Mg-chelataseLon, ATP-dependent Lon protease, bacterial type [Posttranslation...AAA, The AAA+ (ATPases Associated with a wide variety of cellula...
gi|635505102|	3.14	2	-4.1	5.81	58.9	chaperonin complex component, TCP-1 gamma subunit .thermosome_arch, thermosome, various subunits, archaealTCP1_gamma, TCP-1 (CTT or eukaryotic type II) chaperonin family,...
gi|635514263|	3.22	2	-2.3	6.52	56	hypothetical protein AO1008_00688 .fungal_TF_MHR, fungal transcription factor regulatory middle hom...
gi|635511073|	3.27	2	-2.3	4.96	139.2	bacteriophytochrome .REC, Signal receiver domainPHY, Phytochrome regionPAS_2, PAS foldHATPase_c, Histidine kinase-like ATPasesHisKA, Histidine Kinase A (dimerization/phosphoacceptor) domainCOG4251, Bacteriophytochrome (light-regulated signal transductio...GAF, GAF domain
gi|748560813|	3.36	2	-2.2	5.62	45.2	thermolysin metallopeptidase alpha-helical domain protein .LasB, Zn-dependent metalloprotease [Posttranslational modificati...M4_neutral_protease, Peptidase M4 family includes thermolysin, p...
gi|530476310|	2.94	2	-2	4.73	97.2	subtilase .Peptidases_S8_5, Peptidase S8 family domain, uncharacterized sub...PA_PoS1_like, PA_PoS1_like: Protease-associated (PA) domain PoS1...DUF1034, Fn3-like domain (DUF1034)
gi|612058174|	3.02	2	-1.9	4.42	261.6	LOC100018904, PREDICTED: trichohyalin PT, PT repeatLON, Found in ATP-dependent protease La (LON)Glutenin_hmw, High molecular weight glutenin subunitTPR_11, TPR repeatHC2, Histone H1-like nucleoprotein HC2
gi|831336456|	3.2	2	-1.8	6.7	89	calpain-like protease palB/RIM13 .Calpain_III (2&times;), Calpain, subdomain III. Calpains are calcium-activa...CysPc, Calpains, domains IIa, IIb
gi|767255543|	3.33	2	-1.7	5.67	110.7	NMA111, Nma111p .PDZ_1, PDZ-like domainTrypsin_2 (2&times;), Trypsin-like peptidase domainDegQ (2&times;), Periplasmic serine protease, S1-C subfamily, contain C-ter...PDZ (2&times;), PDZ domain, also called DHR (Dlg homologous region) or GLGF...PDZ_serine_protease, PDZ domain of trypsin-like serine proteases, such ...
gi|635507112|	3.24	2	-1.6	4.37	126	SAP family cell cycle dependent phosphatase-associated protein .SAPS (2&times;), SIT4 phosphatase-associated protein
gi|635507229|	3.36	2	-1.6	5.68	23.4	hypothetical protein AO1008_05549 .
gi|635511279|	3.35	2	-1.6	4.93	58	hypothetical protein AO1008_09662 .DUF3471, Domain of unknown function (DUF3471)Beta-lactamase, Beta-lactamase
gi|672827636|	3.22	2	-1.6	9.07	100.9	hypothetical protein MVEG_02815 .MIT, MIT: domain contained within Microtubule Interacting and Tr...
gi|322696106|	3.14	2	-1.5	5.67	112.6	mitochondrial presequence protease .Peptidase_M16, Insulinase (Peptidase family M16)Cym1, Zn-dependent peptidase, M16 (insulinase) family [Posttrans...M16C_assoc, Peptidase M16C associatedPeptidase_M16_C (2&times;), Peptidase M16 inactive domain
gi|635504018|	3.11	2	-1.3	4.87	33.9	Zn2Cys6 transcription factor .
gi|635513830|	3	2	-1.3	8.82	48.7	hypothetical protein AO1008_01257 .
gi|749877787|	3.27	2	-1.2	5.16	40.2	hypothetical protein M422DRAFT_66532 .pepsin_like, Pepsin-like aspartic proteases, bilobal enzymes tha...Asp, Eukaryotic aspartyl protease
gi|635510581|	2.91	1	-2.3	5.25	28.4	isoamyl acetate-hydrolyzing esterase .Isoamyl_acetate_hydrolase_like, Isoamyl-acetate hydrolyzing esterase-like proteins. ...
gi|134119056|	3.06	1	-1.9	7.75	165	hypothetical protein CNBN2080 .RVT_1, Reverse transcriptase (RNA-dependent DNA polymerase)retropepsin_like_bacteria, Bacterial aspartate proteases, retropepsin-like ...RNase_HI_RT_Ty3, Ty3/Gypsy family of RNase HI in long-term repeat ...rve, Integrase core domainRT_LTR, RT_LTR: Reverse transcriptases (RTs) from retrotransposo...
gi|586520416|	2.61	1	-1.5	6.38	84.5	LONRF2, PREDICTED: LOW QUALITY PROTEIN: LON peptidase N-terminal domain and RING finger protein 2
gi|635510249|	2.79	1	-1.5	5.06	131.4	M protein .Ashwin, Developmental protein
gi|551229021|	2.84	1	-1.5	9.19	68.7	hypothetical protein .TPR, Tetratricopeptide repeat domainHtpX, Zn-dependent protease with chaperone function [Posttransla...
gi|666869012|	2.74	1	-1.3	4.84	52.7	hypothetical protein SAPIO_CDS2153 .PA_SaNapH_like, PA_SaNapH_like: Protease-associated domain conta...M28_SGAP_like, M28 Zn-peptidase Streptomyces griseus Aminopeptid...Iap, Predicted aminopeptidases [General function prediction only...
gi|701771062|	3.04	1	-1.3	9.61	98.1	Ubiquitin-like-specific protease 2 .Peptidase_C48, Ulp1 protease family, C-terminal catalytic domain
gi|584138571|	3.41	1	-1.3	5.34	134.6	ubiquitin thiolesterase .peptidase_C19C, A subfamily of Peptidase C19. Peptidase C19 cont...USP7_C2, Ubiquitin-specific protease C-terminalCOG5077, Ubiquitin carboxyl-terminal hydrolase [Posttranslationa...USP7_ICP0_bdg, ICP0-binding domain of Ubiquitin-specific protease ...MATH_Ubp21p, Ubiquitin-specific protease 21 (Ubp21p) family, MAT...
gi|389748619|	3.26	1	-1.3	6.03	96.9	Zn-dependent exopeptidase .TFR_dimer, Transferrin receptor-like dimerization domainM28_PSMA_like, M28 Zn-peptidase prostate-specific membrane antig...PA_GCPII_like, PA_GCPII_like: Protease-associated domain contain...
gi|332003059|	3.09	1	-1.2	6.52	49.6	PCS1, aspartic proteinase PCS1 .pepsin_A_like_plant, Chroloplast Nucleoids DNA-binding Protease and ...Asp, Eukaryotic aspartyl protease
gi|530468814|	3.04	1	-1.2	4.58	52.7	peptidase family M28 .PA_SaNapH_like, PA_SaNapH_like: Protease-associated domain conta...M28_SGAP_like, M28 Zn-peptidase Streptomyces griseus Aminopeptid...Iap, Predicted aminopeptidases [General function prediction only...
gi|734682321|	3.41	1	-1.2	5.08	74.7	hypothetical protein PADG_05742 .Peptidase_S8, Subtilase familyPeptidases_S8_Kp43_protease, Peptidase S8 family domain in Kp43 proteases
gi|641394350|	3.3	1	-1.1	11.88	39.7	hypothetical protein KCH_42690 .PrsW-protease, Protease prsW family
gi|748516220|	2.81	1	-1.1	4.75	61.7	hypothetical protein H072_8547 .pepsin_retropepsin_like, Cellular and retroviral pepsin-like aspartate ...Asp, Eukaryotic aspartyl protease
gi|671686204|	3.07	1	-1.1	5.88	114.1	hypothetical protein LRAMOSA11255 .Lon_protease, endopeptidase LaChlI, Subunit ChlI of Mg-chelataseLON, Found in ATP-dependent protease La (LON)AAA, The AAA+ (ATPases Associated with a wide variety of cellula...
gi|531862873|	2.88	1	-1.1	6.05	113.2	mitochondrial presequence protease .Peptidase_M16, Insulinase (Peptidase family M16)M16C_assoc, Peptidase M16C associatedPeptidase_M16_C (2&times;), Peptidase M16 inactive domainCOG1026, Predicted Zn-dependent peptidases, insulinase-like [Gen...
gi|635509136|	3.44	1	-1.1	9.56	96.1	DnaJ domain protein .DnaJ, DnaJ domain or J-domain. DnaJ/Hsp40 (heat shock protein 40...
gi|584392055|	3.07	1	-3.1	4.79	29.9	unnamed protein product .VWA_26S_proteasome_subunit, 26S proteasome plays a major role in eukaryotic ...
gi|166990618|	2.78	1	-2.9	5.01	56.8	ATG4, RecName: Full=Probable cysteine protease ATG4; AltName: Full=Autophagy-related protein 4.Peptidase_C54, Peptidase family C54
gi|595761072|	2.89	1	-2.9	5.97	58.5	gluP_1, Rhomboid protease GluP Rhomboid, Rhomboid familyTPR_11, TPR repeat
gi|511011569|	3.07	1	-2.7	4.46	38.9	hypothetical protein HMPREF1544_00216 .VWA_26S_proteasome_subunit, 26S proteasome plays a major role in eukaryotic ...
sp|CAS1_BOVIN|	2.81	1	-2.6	4.98	24.5	Alpha-S1-casein; Bos d 8; Contains: Antioxidant peptide; Flags: Precursor;
gi|635514060|	2.85	1	-2.6	5.57	44	hypothetical protein AO1008_02916 .Na_Ca_ex (2&times;), Sodium/calcium exchanger proteincax, calcium/proton exchanger (cax)
gi|49657274|	2.9	1	-2.5	5.15	25.4	DEHA2G01474p .ThiJ, Putative intracellular protease/amidase [General function ...GATase1_Ydr533c_like, Type 1 glutamine amidotransferase (GATase1)-like ...
gi|393221570|	2.76	1	-2.5	5.67	121.4	ATP-dependent protease La .ChlI, Subunit ChlI of Mg-chelataseLON, Found in ATP-dependent protease La (LON)AAA, The AAA+ (ATPases Associated with a wide variety of cellula...lon, endopeptidase La
gi|530472192|	3.3	1	-2.4	5.51	68.3	hypothetical protein CGLO_07491 .Peptidase_C48, Ulp1 protease family, C-terminal catalytic domain
gi|682433311|	2.97	1	-2.3	7.95	59.8	hypothetical protein V498_01348 .GAT_1, Type 1 glutamine amidotransferase (GATase1)-like domainMito_carr (3&times;), Mitochondrial carrier proteinThiJ, Putative intracellular protease/amidase [General function ...
gi|635512746|	3.19	1	-2.3	5.6	57.7	putative flavoprotein .CzcO, Predicted flavoprotein CzcO associated with the cation dif...Pyr_redox_3, Pyridine nucleotide-disulphide oxidoreductase
gi|300101784|	3.21	1	-2.3	6.87	100.7	hypothetical protein SCHCODRAFT_70373 .AAA, The AAA+ (ATPases Associated with a wide variety of cellula...ChlI, Subunit ChlI of Mg-chelataseLon, ATP-dependent Lon protease, bacterial type [Posttranslation...
gi|635508459|	2.48	1	-2.2	6.08	91.7	phosphoketolase .XFP_C, XFP C-terminal domainTPP_enzymes, Thiamine pyrophosphate (TPP) enzyme family, TPP-bin...PRK05261, putative phosphoketolaseTPP_enzyme_PYR, Pyrimidine (PYR) binding domain of thiamine pyro...
gi|74671885|	2.99	1	-2.2	4.88	63.9	sed4, RecName: Full=Tripeptidyl-peptidase sed4; AltName: Full=Sedolisin-D; Flags: Precursor.Pro-peptidase_S53, Activation domain of S53 peptidasesPeptidases_S53, Peptidase domain in the S53 family
gi|635507173|	3.16	1	-2.2	7.11	74	hypothetical protein AO1008_05710 .ALK1, Serine/threonine kinase of the haspin family [Cell divisio...PTZ00449, 104 kDa microneme/rhoptry antigen
gi|521588639|	2.87	1	-2.2	5.79	240.6	hypothetical protein PFL1_00370 .zf-UBR, Putative zinc finger in N-recognin (UBR box)ClpS, ATP-dependent Clp protease adaptor protein ClpS
gi|656912565|	3.14	1	-2.1	4.65	153.7	hypothetical protein A1O9_06071 RING, RING-finger (Really Interesting New Gene) domain, a specia...MORN, Possible plasma membrane-binding motif in junctophilins, P...Peptidase_C19, Peptidase C19 contains ubiquitinyl hydrolases. They ...USP7_ICP0_bdg, ICP0-binding domain of Ubiquitin-specific protease ...MATH (2&times;), MATH (meprin and TRAF-C homology) domain
gi|743657427|	2.76	1	-2.1	6.19	33.5	Peptidase cysteine/serine, trypsin-like protein .Tryp_SPc (2&times;), Trypsin-like serine protease
gi|211588723|	3.17	1	-2	4.7	15.4	Pc20g15140, Pc20g15140 .Cerato-platanin, Cerato-platanin
gi|767018605|	2.8	1	-2	9.16	20.3	hypothetical protein CIMG_13225 .Peptidase_C48, Ulp1 protease family, C-terminal catalytic domain
gi|530543724|	2.76	1	-2	9.07	43.7	serine protease inhibitor .SERPIN, SERine Proteinase INhibitors (serpins) exhibit conformat...
gi|751043621|	2.79	1	-1.9	6.29	82.9	hypothetical protein PAXRUDRAFT_36368 .Zinc_peptidase_like, Zinc peptidases M18, M20, M28, and M42TFR_dimer, Transferrin receptor-like dimerization domainM28_PSMA_like, M28 Zn-peptidase prostate-specific membrane antig...YlqD, YlqD proteinPA_GCPII_like, PA_GCPII_like: Protease-associated domain contain...
gi|119402835|	3.18	1	-1.9	9.92	124.5	Ulp1 protease family protein .Peptidase_C48, Ulp1 protease family, C-terminal catalytic domain
gi|374570103|	2.84	1	-1.9	5.23	47.1	hypothetical protein AJE_07621 .Histidinol_dh, Histidinol dehydrogenase, HisD, E.C 1.1.1.23. His...
gi|635512332|	2.93	1	-1.9	8.39	54.3	hypothetical protein AO1008_10862 .p450, Cytochrome P450
gi|635508307|	2.95	1	-1.8	5.78	69.8	lecithin:cholesterol acyltransferase /Acyl-ceramide .ATP-synt_D, ATP synthase subunit DLCAT, Lecithin:cholesterol acyltransferase
gi|635510726|	3.15	1	-1.8	8.34	192.1	hypothetical protein AO1008_09102 .Rif1_N, Rap1-interacting factor 1 N terminal
gi|635514200|	2.71	1	-1.8	4.19	68.3	endo-1,3-beta-glucanase .GH16_fungal_Lam16A_glucanase, fungal 1,3(4)-beta-D-glucanases, similar to ...DUF2360, Predicted coiled-coil domain-containing protein (DUF236...
gi|635506046|	2.73	1	-1.8	6.33	58.6	putative transporter .Sugar_tr, Sugar (and other) transporterMFS, The Major Facilitator Superfamily (MFS) is a large and dive...
gi|635508476|	3.18	1	-1.8	5.76	132.7	calcium transporting ATPase .Cation_ATPase_C, Cation transporting ATPase, C-terminusATPase-IIB_Ca, plasma-membrane calcium-translocating P-type ATPa...E1-E2_ATPase, E1-E2 ATPaseHAD, haloacid dehalogenase-like hydrolaseHydrolase_like2, Putative hydrolase of sodium-potassium ATPase alpha ...
gi|521770146|	2.75	1	-1.8	9.11	86.2	Ubiquitin-specific protease .UCH, Ubiquitin carboxyl-terminal hydrolasePeptidase_C19, Peptidase C19 contains ubiquitinyl hydrolases. They ...
gi|393229756|	2.64	1	-1.7	5.4	63.2	tricorn protease domain 2-containing protein WD40 (2&times;), WD40 domain, found in a number of eukaryotic proteins that...
gi|635509492|	2.93	1	-1.7	5.95	54.9	vesicular amine transporter .MFS_1, Major Facilitator SuperfamilyMFS, The Major Facilitator Superfamily (MFS) is a large and dive...
gi|754405633|	2.95	1	-1.7	5.14	130.1	Midasin .Peptidase_C48, Ulp1 protease family, C-terminal catalytic domain
gi|403218186|	2.75	1	-1.7	4.53	70.1	KNAG0L00540, hypothetical protein KNAG_0L00540 .HEAT_2, HEAT repeats
gi|635513340|	2.8	1	-1.7	4.71	52.4	hypothetical protein AO1008_00538 .TBPIP, Tat binding protein 1(TBP-1)-interacting protein (TBPIP)
gi|336372549|	2.92	1	-1.7	4.53	41.1	hypothetical protein SERLA73DRAFT_178865 .pepsin_like, Pepsin-like aspartic proteases, bilobal enzymes tha...Asp, Eukaryotic aspartyl protease
gi|635507164|	2.88	1	-1.6	8.42	44.5	SNARE protein .Syntaxin, SyntaxinCOG5325, t-SNARE complex subunit, syntaxin [Intracellular traffi...SNARE_syntaxin16, SNARE motif of syntaxin 16
gi|648131558|	3.24	1	-1.6	9.96	50.2	Putative Zn-dependent protease, contains TPR repeats
gi|635506194|	3.26	1	-1.6	9.5	69.3	hypothetical protein AO1008_04422 .DctQ, Tripartite ATP-independent periplasmic transporters, DctQ ...Syntaphilin, Golgi-localized syntaxin-1-binding clamp
gi|635504478|	2.99	1	-1.6	5.33	134.7	beta-glucosidase-related glycosidase .Fn3-like, Fibronectin type III-like domainBglX, Periplasmic beta-glucosidase and related glycosidases [Car...Glyco_hydro_3_C, Glycosyl hydrolase family 3 C-terminal domainalkPPc, Alkaline phosphatase homologuesPRK13759, arylsulfatasePRK15098, beta-D-glucoside glucohydrolase
gi|475643400|	2.87	1	-1.6	6.48	59.1	serine protease of Rhomboid family Rhomboid, Rhomboid familyTPR_11, TPR repeat
gi|361124775|	2.96	1	-1.6	4.98	101.3	putative Mitochondrial presequence protease .Cym1, Zn-dependent peptidase, M16 (insulinase) family [Posttrans...M16C_assoc, Peptidase M16C associatedPeptidase_M16_C (2&times;), Peptidase M16 inactive domain
gi|799245318|	3.1	1	-1.6	8.6	132.1	hypothetical protein HIM_06409 .CYK3, Cytokinesis protein 3, contains TGc (transglutaminase/prot...TGc, Transglutaminase/protease-like homologuesSH3_Cyk3p-like, Src Homology 3 domain of Cytokinesis protein 3 and ...
gi|662501316|	2.59	1	-1.6	5.3	239.3	hypothetical protein M437DRAFT_69611 .zf-UBR, Putative zinc finger in N-recognin (UBR box)ClpS, ATP-dependent Clp protease adaptor protein ClpS
gi|647394508|	3.06	1	-1.5	5.53	54.4	RHTO0S01e06018g1_1 .Peptidase_M50 (2&times;), Peptidase family M50S2P-M50 (2&times;), Site-2 protease (S2P) class of zinc metalloproteases (M...
gi|635511147|	2.82	1	-1.5	7.09	72.1	UDP-glucuronosyl and UDP-glucosyl transferase .YjiC, UDP:flavonoid glycosyltransferase YjiC, YdhE family [Carbo...GT1_Gtf_like, This family includes the Gtfs, a group of homologo...
gi|642110046|	2.78	1	-1.5	6.77	85.7	unnamed protein product LON, Found in ATP-dependent protease La (LON)TPR_11, TPR repeat
gi|635508032|	2.92	1	-1.5	5.87	115.1	Exocyst complex component Sec5, putative .Vps51, Vps51/Vps67Sec5, Exocyst complex component Sec5
gi|635510000|	2.61	1	-1.5	5.5	116.3	NRPS-like enzyme .NADB_Rossmann, Rossmann-fold NAD(P)(+)-binding proteinsThioester-redct, thioester reductase domainAFD_class_I (2&times;), Adenylate forming domain, Class I superfamilyAMP-binding, AMP-binding enzymePP-binding, Phosphopantetheine attachment site
gi|449550072|	2.78	1	-1.5	4.69	44	hypothetical protein CERSUDRAFT_111607 .pepsin_like, Pepsin-like aspartic proteases, bilobal enzymes tha...Asp, Eukaryotic aspartyl protease
gi|590058241|	2.44	1	-1.5	5.55	112.1	Pro-apoptotic serine protease .PDZ_1 (2&times;), PDZ-like domainTrypsin_2 (2&times;), Trypsin-like peptidase domainDegQ, Periplasmic serine protease, S1-C subfamily, contain C-ter...PDZ_serine_protease, PDZ domain of trypsin-like serine proteases, such ...
gi|662509153|	2.79	1	-1.5	6.13	53.8	acid protease .pepsin_retropepsin_like, Cellular and retroviral pepsin-like aspartate ...Asp, Eukaryotic aspartyl protease
gi|358377567|	2.96	1	-1.5	4.67	55.6	hypothetical protein TRIVIDRAFT_74747 .M28_SGAP_like, M28 Zn-peptidase Streptomyces griseus Aminopeptid...PA_ScAPY_like, PA_ScAPY_like: Protease-associated domain contain...Iap, Zn-dependent amino- or carboxypeptidase, M28 family [Posttr...
gi|635506172|	3.01	1	-1.5	8.74	31.6	hypothetical protein AO1008_04389 .
gi|635511810|	3.1	1	-1.5	6.46	50.1	1-aminocyclopropane-1-carboxylate .AAT_like, Aspartate aminotransferase family. This family belongs...Aminotran_1_2, Aminotransferase class I and II
gi|389748833|	3.01	1	-1.5	4.59	32.7	acid protease .pepsin_like, Pepsin-like aspartic proteases, bilobal enzymes tha...
gi|749875327|	2.86	1	-1.5	6.27	202.8	hypothetical protein M422DRAFT_30047 .zf-UBR, Putative zinc finger in N-recognin (UBR box)ClpS, ATP-dependent Clp protease adaptor protein ClpS
gi|477522841|	3.11	1	-1.5	5.05	92.1	Minor extracellular protease vpr .Peptidases_S8_5, Peptidase S8 family domain, uncharacterized sub...PA_PoS1_like, PA_PoS1_like: Protease-associated (PA) domain PoS1...DUF1034, Fn3-like domain (DUF1034)
gi|388852154|	2.7	1	-1.4	6.56	161.9	uncharacterized protein UHOR_00648 .KH_2, KH domainPeptidase_C48, Ulp1 protease family, C-terminal catalytic domain
gi|342165201|	2.88	1	-1.4	4.99	73.2	KEX1, RecName: Full=Pheromone-processing carboxypeptidase KEX1; AltName: Full=Carboxypeptidase D; Flags: Precursor.Peptidase_S10, Serine carboxypeptidaseKex1, Carboxypeptidase C (cathepsin A) [Amino acid transport and...
gi|751728405|	2.86	1	-1.4	4.37	41	hypothetical protein PILCRDRAFT_640972 .Aspergillopepsin_like, Aspergillopepsin_like, aspartic proteases of fungal ...Asp, Eukaryotic aspartyl protease
gi|635512718|	3.08	1	-1.4	7.63	80.8	RING finger protein .
gi|723205779|	2.81	1	-1.4	3.91	32.3	putative GPI-anchored protein .protease_PatA, cyanobactin maturation protease, PatA/PatG family
gi|635507932|	2.83	1	-1.4	10.52	32.7	hypothetical protein AO1008_06232 .
gi|328855830|	2.95	1	-1.4	5.36	230	hypothetical protein MELLADRAFT_108006 .zf-UBR, Putative zinc finger in N-recognin (UBR box)ClpS, ATP-dependent Clp protease adaptor protein ClpS
gi|761950109|	2.96	1	-1.4	6.07	88.4	cysteine proteinase .Calpain_III (2&times;), Calpain, subdomain III. Calpains are calcium-activa...CysPc, Calpains, domains IIa, IIbMIT, MIT: domain contained within Microtubule Interacting and Tr...
gi|752278729|	2.91	1	-1.4	5.65	235	hypothetical protein ANO11243_035510 .zf-UBR, Putative zinc finger in N-recognin (UBR box)DUF3348, Protein of unknown function (DUF3348)ClpS, ATP-dependent Clp protease adaptor protein ClpS
gi|635509363|	2.91	1	-1.4	6.93	120.1	hypothetical protein AO1008_07778 .GAL4, GAL4-like Zn2Cys6 binuclear cluster DNA-binding domainComA, (2R)-phospho-3-sulfolactate synthase (ComA)fungal_TF_MHR, fungal transcription factor regulatory middle hom...
gi|111061904|	3.07	1	-1.4	5.34	24.7	hypothetical protein SNOG_09759 .ThiJ, Putative intracellular protease/amidase [General function ...GATase1_PfpI_2, Type 1 glutamine amidotransferase (GATase1)-like ...
gi|517321085|	2.85	1	-1.4	5.73	38.4	related to stomatin .SPFH_alloslipin, Alloslipin, a subgroup of the stomatin-like pro...HflC, Regulator of protease activity HflC, stomatin/prohibitin s...
sp|ALBU_BOVIN|	2.88	1	-1.4	5.82	69.2	Serum albumin; BSA; Bos d 6; Flags: Precursor;
gi|375171716|	2.97	1	-1.4	8.87	69.7	hypothetical protein PGTG_22265 .pepsin_like, Pepsin-like aspartic proteases, bilobal enzymes tha...Asp, Eukaryotic aspartyl protease
gi|615476185|	3.05	1	-1.4	7.22	169.1	variant SH3 domain-containing protein .TGc, Transglutaminase/protease-like homologuesCYK3, Cytokinesis protein 3, contains TGc (transglutaminase/prot...SH3_Cyk3p-like, Src Homology 3 domain of Cytokinesis protein 3 and ...
gi|759257559|	2.74	1	-1.4	5.3	78.7	hypothetical protein PV07_01013 .pepsin_like, Pepsin-like aspartic proteases, bilobal enzymes tha...Asp, Eukaryotic aspartyl protease
gi|662518927|	3.12	1	-1.4	5.33	46.4	acid protease .Aspergillopepsin_like, Aspergillopepsin_like, aspartic proteases of fungal ...Asp, Eukaryotic aspartyl protease
gi|332008646|	3.04	1	-1.4	5.89	103.2	ERD1, chaperone protein ClpD .ClpB_D2-small, C-terminal, D2-small domain, of ClpB proteinClp_N (2&times;), Clp amino terminal domainclpC, Clp protease ATP binding subunitAAA (2&times;), The AAA+ (ATPases Associated with a wide variety of cellula...
gi|635505588|	2.99	1	-1.3	8.59	73.8	hypothetical protein AO1008_03307 .GAL4, GAL4-like Zn2Cys6 binuclear cluster DNA-binding domainfungal_TF_MHR, fungal transcription factor regulatory middle hom...
gi|759246184|	2.58	1	-1.3	5.67	79.3	hypothetical protein PV07_11106 .ClpA, ATP-dependent Clp protease ATP-binding subunit ClpA [Postt...AAA, The AAA+ (ATPases Associated with a wide variety of cellula...
gi|119407431|	2.95	1	-1.3	9.91	117.7	Ulp1 protease family protein .Peptidase_C48, Ulp1 protease family, C-terminal catalytic domain
gi|635504919|	2.94	1	-1.3	5.99	258.8	sensory transduction histidine kinase HATPase_c, Histidine kinase-like ATPasesHisKA, Histidine Kinase A (dimerization/phosphoacceptor) domainSPS1, Serine/threonine protein kinase [Signal transduction mecha...GAF, Domain present in phytochromes and cGMP-specific phosphodie...BaeS, Signal transduction histidine kinase [Signal transduction ...
gi|358391952|	2.69	1	-1.3	4.89	45.1	hypothetical protein TRIATDRAFT_29275 .Aspergillopepsin_like, Aspergillopepsin_like, aspartic proteases of fungal ...Asp, Eukaryotic aspartyl protease
gi|663446167|	3.01	1	-1.3	4.91	142.4	CYFA0S11e00936g1_1 .UCH, Ubiquitin carboxyl-terminal hydrolasePeptidase_C19J, A subfamily of Peptidase C19. Peptidase C19 cont...RPT, A repeated domain in UCH-protein
gi|558000575|	2.99	1	-1.3	8.95	106.7	hypothetical protein PSEUBRA_SCAF1g00418 .MIT, MIT: domain contained within Microtubule Interacting and Tr...
gi|308368854|	2.59	1	-1.3	5.75	29.5	VCPIP1, valosin containing protein (p97)/p47 complex interacting protein 1, partial .OTU, OTU-like cysteine protease
gi|49526567|	3.05	1	-1.3	4.56	89.8	unnamed protein product .Peptidase_C19 (4&times;), Peptidase C19 contains ubiquitinyl hydrolases. They ...
gi|738312512|	2.99	1	-1.3	5.66	36.3	serine protease, partial .
gi|635508163|	3.03	1	-1.3	6.66	60.1	lysyl-tRNA synthetase .tRNA-synt_2, tRNA synthetases class II (D, K and N)LysRS_N, LysRS_N: N-terminal, anticodon recognition domain of ly...class_II_aaRS-like_core, Class II tRNA amino-acyl synthetase-like catalytic ...
gi|635510166|	3.05	1	-1.3	6.18	110.5	translation initiation factor 2 .mtIF2_IVc, mtIF2_IVc: this family represents the C2 subdomain of...IF-2, Translation-initiation factor 2InfB, Translation initiation factor IF-2, a GTPase [Translation,...IF2_eIF5B, Initiation Factor 2 (IF2)/ eukaryotic Initiation Fact...IF2_N, Translation initiation factor IF-2, N-terminal regionIF2_mtIF2_II, This family represents the domain II of bacterial ...
gi|635510235|	2.55	1	-1.3	5.93	122.3	cytochrome P450 .Flavodoxin_1, FlavodoxinCysJ, Sulfite reductase, alpha subunit (flavoprotein) [Inorganic...p450, Cytochrome P450bifunctional_CYPOR, These bifunctional proteins fuse N-terminal ...
gi|400598970|	2.81	1	-1.3	5.44	40.1	subtilisin-like protease Pr1A .Peptidases_S8_PCSK9_ProteinaseK_like, Peptidase S8 family domain in ProteinaseK-like ...Peptidase_S8, Subtilase familyInhibitor_I9, Peptidase inhibitor I9
gi|799242663|	2.75	1	-1.3	6.01	44	Vacuolar protease A .pepsin_retropepsin_like, Cellular and retroviral pepsin-like aspartate ...Asp, Eukaryotic aspartyl protease
gi|729190778|	2.84	1	-1.3	6.39	46.2	VHEMI02207, hypothetical protein VHEMI02207 .Aspergillopepsin_like, Aspergillopepsin_like, aspartic proteases of fungal ...Asp, Eukaryotic aspartyl protease
gi|759320700|	3.04	1	-1.3	8.44	97	hypothetical protein Z519_02435 .Peptidase_C48, Ulp1 protease family, C-terminal catalytic domain
gi|501308291|	2.73	1	-1.3	5.78	149.4	hypothetical protein PHSY_004789 .ChlI, Subunit ChlI of Mg-chelataseLON, Found in ATP-dependent protease La (LON)AAA, The AAA+ (ATPases Associated with a wide variety of cellula...lon, endopeptidase La
gi|751039890|	2.47	1	-1.3	4.59	20.9	hypothetical protein PAXRUDRAFT_36846 .MIT, MIT: domain contained within Microtubule Interacting and Tr...
gi|682282952|	2.83	1	-1.3	5.67	85.9	hypothetical protein O988_01328 .UCH, Ubiquitin carboxyl-terminal hydrolasePeptidase_C19, Peptidase C19 contains ubiquitinyl hydrolases. They ...USP7_ICP0_bdg, ICP0-binding domain of Ubiquitin-specific protease ...MATH, MATH (meprin and TRAF-C homology) domain
gi|635512507|	2.88	1	-1.3	5.95	196.3	sister chromatid cohesion protein .Nipped-B_C, Sister chromatid cohesion C-terminusCohesin_HEAT, HEAT repeat associated with sister chromatid cohes...
gi|342165202|	3.08	1	-1.3	4.87	70.8	kex1, RecName: Full=Pheromone-processing carboxypeptidase kex1; AltName: Full=Carboxypeptidase D; Flags: Precursor.Peptidase_S10, Serine carboxypeptidaseKex1, Carboxypeptidase C (cathepsin A) [Amino acid transport and...
gi|160702532|	2.64	1	-1.2	4.64	190.8	hypothetical protein SNOG_09398 .DS, Deoxyhypusine synthaseRING, RING-finger (Really Interesting New Gene) domain, a specia...MORN, MORN repeatMORN, Possible plasma membrane-binding motif in junctophilins, P...USP7_ICP0_bdg, ICP0-binding domain of Ubiquitin-specific protease ...MATH, MATH (meprin and TRAF-C homology) domain
gi|584764|	2.93	1	-1.2	5.13	60.1	APE3, RecName: Full=Aminopeptidase Y; Flags: Precursor.Zinc_peptidase_like, Zinc peptidases M18, M20, M28, and M42M28_SGAP_like, M28 Zn-peptidase Streptomyces griseus Aminopeptid...PA_ScAPY_like, PA_ScAPY_like: Protease-associated domain contain...Iap, Zn-dependent amino- or carboxypeptidase, M28 family [Posttr...
gi|134119052|	2.89	1	-1.2	8.55	155.1	hypothetical protein CNBN2060 .RVT_1, Reverse transcriptase (RNA-dependent DNA polymerase)retropepsin_like_bacteria, Bacterial aspartate proteases, retropepsin-like ...RNase_HI_RT_Ty3, Ty3/Gypsy family of RNase HI in long-term repeat ...rve, Integrase core domainRT_LTR, RT_LTR: Reverse transcriptases (RTs) from retrotransposo...
gi|134082362|	3.05	1	-1.2	5.03	29.8	unnamed protein product .vWFA, Von Willebrand factor type A (vWA) domain was originally f...
gi|770311831|	2.85	1	-1.2	5.86	37.3	JAB1/Mov34/MPN/PAD-1 ubiquitin protease .MPN_RPN11_CSN5, Mov34/MPN/PAD-1 family: proteasomal regulatory p...
gi|635510041|	3.05	1	-1.2	6.43	72.8	synaptic vesicle transporter SVOP .MFS_1, Major Facilitator SuperfamilyMFS, The Major Facilitator Superfamily (MFS) is a large and dive...
gi|477530228|	2.45	1	-1.2	4.92	80.8	subtilisin-like protease .Peptidase_S8, Subtilase familyPeptidases_S8_S53, Peptidase domain in the S8 and S53 families
gi|635510216|	3.01	1	-1.2	6.26	134.1	Ca2+/calmodulin-dependent protein .STKc_LKB1_CaMKK, Catalytic domain of the Serine/Threonine kinases, ...S_TKc, Serine/Threonine protein kinases, catalytic domain
gi|751056020|	2.82	1	-1.2	5.64	117.8	hypothetical protein PAXRUDRAFT_831089 .AAA, The AAA+ (ATPases Associated with a wide variety of cellula...lon, endopeptidase LaChlI, Subunit ChlI of Mg-chelataseLON, Found in ATP-dependent protease La (LON)
gi|453080148|	2.93	1	-1.2	5.8	94.3	hypothetical protein SEPMUDRAFT_159692 .RING, RING-finger (Really Interesting New Gene) domain, a specia...PA_1, PA_1: Protease-associated (PA) domain subgroup 1. A subgro...zf-rbx1, RING-H2 zinc finger
gi|682415583|	2.9	1	-1.2	5.08	49	hypothetical protein V500_07471 .RING, RING-finger (Really Interesting New Gene) domain, a specia...LON, ATP-dependent protease La (LON) domainLON, Found in ATP-dependent protease La (LON)
gi|134078409|	2.67	1	-1.2	5.51	133.1	unnamed protein product .peptidase_C19C, A subfamily of Peptidase C19. Peptidase C19 cont...USP7_C2, Ubiquitin-specific protease C-terminalCOG5077, Ubiquitin carboxyl-terminal hydrolase [Posttranslationa...USP7_ICP0_bdg, ICP0-binding domain of Ubiquitin-specific protease ...MATH, MATH (meprin and TRAF-C homology) domain
gi|635503796|	2.76	1	-1.2	5.73	140.2	ankyrin .P-loop_NTPase, P-loop containing Nucleoside Triphosphate Hydrola...PNP_UDP_1, Phosphorylase superfamilyANK (3&times;), ankyrin repeatsAnk_2 (4&times;), Ankyrin repeats (3 copies)
gi|154698695|	3.03	1	-1.2	5.03	160.4	hypothetical protein SS1G_13291 .zf-UBR, Putative zinc finger in N-recognin (UBR box)ClpS, ATP-dependent Clp protease adaptor protein ClpS
gi|796696730|	2.77	1	-1.2	5.44	116.9	mitochondrial presequence protease like protein .Peptidase_M16, Insulinase (Peptidase family M16)Cym1, Zn-dependent peptidase, M16 (insulinase) family [Posttrans...M16C_assoc, Peptidase M16C associatedPeptidase_M16_C (2&times;), Peptidase M16 inactive domain
gi|453082629|	3.09	1	-1.2	5.1	54.8	Zn-dependent exopeptidase .Zinc_peptidase_like, Zinc peptidases M18, M20, M28, and M42M28_SGAP_like, M28 Zn-peptidase Streptomyces griseus Aminopeptid...PA_ScAPY_like, PA_ScAPY_like: Protease-associated domain contain...Iap, Zn-dependent amino- or carboxypeptidase, M28 family [Posttr...
gi|635510727|	3.06	1	-1.2	5.48	62.2	Aspartyl-tRNA synthetase .AspS, Aspartyl-tRNA synthetase [Translation, ribosomal structure...RPA_2b-aaRSs_OBF_like, Replication protein A, class 2b aminoacyl-tRNA ...class_II_aaRS-like_core, Class II tRNA amino-acyl synthetase-like catalytic ...
gi|238881812|	2.67	1	-1.2	5.67	90.2	conserved hypothetical protein .M28_PMSA_TfR_like, M28 Zn-peptidase Transferrin Receptor-like familyTFR_dimer, Transferrin receptor-like dimerization domainPeptidases_S8_S53, Peptidase domain in the S8 and S53 families
gi|347010559|	3.16	1	-1.2	5.06	49.6	hypothetical protein MYCTH_2305028 .SAP_like, SAPs, pepsin-like proteinases secreted from pathogens ...Asp, Eukaryotic aspartyl protease
gi|635513156|	3.01	1	-1.2	6.84	89.2	nucleotide excision repair factor NEF2, RAD4/CUT5 component .BRCT (3&times;), Breast Cancer Suppressor Protein (BRCA1), carboxy-terminal...
gi|648154304|	2.63	1	-1.2	5.03	25.1	hypothetical protein GALMADRAFT_78961 .ThiJ, Putative intracellular protease/amidase [General function ...GATase1_Hsp31_like, Type 1 glutamine amidotransferase (GATase1)-like ...
gi|635510034|	3.21	1	-1.2	6.53	138.1	DEAH-box RNA helicase .DEXDc, DEAD-like helicases superfamily. A diverse family of prot...DEXDc, DEAD-like helicases superfamilyS1_DHX8_helicase, S1_DHX8_helicase: The N-terminal S1 domain of human ...OB_NTP_bind, Oligonucleotide/oligosaccharide-binding (OB)-foldHA2, Helicase associated domain (HA2)HELICc, Helicase superfamily c-terminal domain
gi|682470269|	2.6	1	-1.2	4.8	30.7	hypothetical protein V502_01933, partial .OTU, OTU-like cysteine protease
gi|635508778|	3.17	1	-1.2	5.71	39.2	threonine dehydrogenase .butanediol_DH_like, (2R,3R)-2,3-butanediol dehydrogenaseTdh, Threonine dehydrogenase or related Zn-dependent dehydrogena...
gi|149385420|	2.97	1	-1.2	8.38	114.2	predicted protein .ULP1, Protease, Ulp1 family [Posttranslational modification, pro...Peptidase_C48, Ulp1 protease family, C-terminal catalytic domain
gi|399164244|	2.74	1	-1.2	5.13	25.3	probable subtilisin-like serine protease .FlgD_ig, FlgD Ig-like domainDUF1034, Fn3-like domain (DUF1034)
gi|635505369|	2.96	1	-1.2	5.38	46.7	FAD-dependent oxidoreductase .DadA, Glycine/D-amino acid oxidase (deaminating) [Amino acid tra...NAD_binding_8, NAD(P)-binding Rossmann-like domain
gi|164641808|	2.86	1	-1.2	5.15	149.2	predicted protein .Peptidase_C48, Ulp1 protease family, C-terminal catalytic domain
gi|359377018|	2.83	1	-1.2	6.26	84.8	Piso0_004997, Piso0_004997 .UCH, Ubiquitin carboxyl-terminal hydrolasePeptidase_C19 (2&times;), Peptidase C19 contains ubiquitinyl hydrolases. They ...
gi|346999676|	2.75	1	-1.2	5.02	49.3	hypothetical protein THITE_2113898 .Aspergillopepsin_like, Aspergillopepsin_like, aspartic proteases of fungal ...Asp, Eukaryotic aspartyl protease
gi|12407461|	2.89	1	-1.2	6.1	83.7	cat-2, CAT2 catalase
gi|357525845|	2.91	1	-1.2	4.89	48	TPHA0J02860, hypothetical protein TPHA_0J02860 .CemA, CemA familyAAA, The AAA+ (ATPases Associated with a wide variety of cellula...PTZ00454, 26S protease regulatory subunit 6B-like protein
gi|119400464|	3.12	1	-1.1	5.59	119.5	ER glycosyl hydrolase (Edem), putative .Glyco_hydro_47, Glycosyl hydrolase family 47Peptidases_S8_S53, Peptidase domain in the S8 and S53 families
gi|635505294|	3.06	1	-1.1	4.93	46.9	ornithine decarboxylase .PLPDE_III_ODC, Type III Pyridoxal 5-phosphate (PLP)-Dependent En...LysA, Diaminopimelate decarboxylase [Amino acid transport and me...
gi|218723120|	3.16	1	-1.1	5.8	80.8	hypothetical protein TSTA_060320 .Peptidase_C48, Ulp1 protease family, C-terminal catalytic domain
gi|630026345|	2.9	1	-1.1	9.45	124.6	hypothetical protein PFICI_08999 .Peptidase_C48, Ulp1 protease family, C-terminal catalytic domain
gi|73921550|	2.59	1	-1.1	8.51	65.8	pacC, RecName: Full=pH-response transcription factor pacC/RIM101.zf-H2C2_2, Zinc-finger double domainzf-C2H2, Zinc finger, C2H2 typeC2H2 Zn finger (3&times;), C2H2 Zn finger
gi|761947947|	2.95	1	-1.1	3.72	86.1	hypothetical protein CYLTODRAFT_490427 .LON, ATP-dependent protease La (LON) domain
gi|539431348|	2.92	1	-1.1	4.77	35.3	hypothetical protein EPUS_05657 .VWA_26S_proteasome_subunit, 26S proteasome plays a major role in eukaryotic ...
gi|635509847|	2.8	1	-1.1	5.44	45.4	beta-lactamase class C and other penicillin binding protein .Beta-lactamase, Beta-lactamase
gi|327308730|	2.91	1	-1.1	8.4	100.9	mitochondrial inner membrane AAA protease Yta12 Plasmid_stabil, Plasmid stabilisation system proteinFtsH_fam, ATP-dependent metalloprotease FtsHAAA, The AAA+ (ATPases Associated with a wide variety of cellula...
gi|359382923|	2.9	1	-1.1	6.5	55.5	Piso0_003332, Piso0_003332 .DNA_pol_B_2, DNA polymerase type B, organellar and viralPeptidase_C48, Ulp1 protease family, C-terminal catalytic domain
gi|635509145|	3.05	1	-1.1	6.45	57.1	hypothetical protein AO1008_07573 .Lactamase_B, Metallo-beta-lactamase superfamily
gi|390603399|	3.03	1	-1.1	5.42	130.5	acid protease .Esterase_lipase, Esterases and lipases (includes fungal lipases, ...pepsin_like, Pepsin-like aspartic proteases, bilobal enzymes tha...Asp, Eukaryotic aspartyl protease
gi|734519475|	2.77	1	-1.1	5.94	45.7	peptidase M48 domain-containing protein .HtpX, Zn-dependent protease with chaperone function [Posttransla...
gi|635503376|	2.92	1	-1.1	4.69	150	hypothetical protein AO1008_11918 .Tropomyosin_1, Tropomyosin likeDUF4201, Domain of unknown function (DUF4201)
gi|635508034|	2.79	1	-1.1	5.24	87.9	avl9 protein .Avl9, Transport protein Avl9Mucin, Mucin-like glycoprotein
gi|68473599|	3	1	-1.1	6.16	129.3	STE23, potential a-factor pheromone maturation protease .Peptidase_M16, Insulinase (Peptidase family M16)Ptr, Secreted/periplasmic Zn-dependent peptidases, insulinase-li...Peptidase_M16_C (2&times;), Peptidase M16 inactive domain
gi|347830445|	2.97	1	-1.1	6.35	77.9	BofuT4_P116920.1, hypothetical protein BofuT4_P116920.1 .lon, endopeptidase La
gi|635503585|	3.1	1	-1.1	5.75	191.7	polyketide .PKS_KS, Beta-ketoacyl synthasePKS_PP, Phosphopantetheine attachment siteadh_short, short chain dehydrogenaseAcyl_transf_1, Acyl transferase domainPKS, polyketide synthases (PKSs) polymerize simple fatty acids i...KR_FAS_SDR_x, ketoreductase (KR) and fatty acid synthase (FAS), ...hot_dog, The hotdog fold was initially identified in the E. coli...
gi|635511721|	3.09	1	-1.1	5.55	131.2	exocyst complex subunit Sec8 .Sec8_exocyst, Sec8 exocyst complex component specific domain
gi|501752677|	3.05	1	-1.1	5.24	25.3	26S proteasome regulatory subunit S5A .VWA_26S_proteasome_subunit, 26S proteasome plays a major role in eukaryotic ...
gi|403418944|	3.01	1	-1.1	5.3	92.3	predicted protein .Glyco_hydro_47, Glycosyl hydrolase family 47Peptidases_S8_S53, Peptidase domain in the S8 and S53 families
gi|827076419|	2.77	1	-1.1	5.31	24.5	DJ-1/PfpI family protein .ThiJ, Putative intracellular protease/amidase [General function ...GATase1_Hsp31_like, Type 1 glutamine amidotransferase (GATase1)-like ...
gi|781084124|	2.96	1	-1.1	6.54	102.6	hypothetical protein UVI_045120 .TGc, Transglutaminase/protease-like homologuesCYK3, Cytokinesis protein 3, contains TGc (transglutaminase/prot...
gi|389631002|	2.87	1	-1.1	8.98	44.8	erythrocyte band 7 integral membrane protein .SPFH_paraslipin, Paraslipin or slipin-2 (SLP-2, a subgroup of the ...HflC, Regulator of protease activity HflC, stomatin/prohibitin s...
gi|692178615|	3.14	1	-1.1	5.55	45.7	MULTISPECIES: ATP-dependent protease .
gi|586830522|	2.8	1	-1.1	5.93	101.4	cpr-8, RecName: Full=Calpain-like protease palB/cpr-8; AltName: Full=Cysteine protease 8.Calpain_III, Calpain large subunit, domain IIICysPc, Calpains, domains IIa, IIb
gi|648161114|	2.88	1	-1.1	4.43	62.2	hypothetical protein GALMADRAFT_141158 .pepsin_like, Pepsin-like aspartic proteases, bilobal enzymes tha...Asp, Eukaryotic aspartyl protease
gi|759304470|	2.87	1	-1.1	5.8	121	ATP-dependent protease La .ChlI, Subunit ChlI of Mg-chelataseLON, Found in ATP-dependent protease La (LON)AAA, The AAA+ (ATPases Associated with a wide variety of cellula...lon, endopeptidase La
gi|635509230|	2.81	1	-1.1	5.31	81.7	vesicle coat complex AP-1/AP-2/AP-4 .Adaptin_N, Adaptin N terminal regionARM, Armadillo/beta-catenin-like repeats. An approximately 40 am...
gi|635503335|	2.73	1	-1.1	6.13	55.1	enoyl-CoA hydratase .crotonase-like, Crotonase/Enoyl-Coenzyme A (CoA) hydratase super...PRK05617, 3-hydroxyisobutyryl-CoA hydrolaseECH_C, 2-enoyl-CoA Hydratase C-terminal region
gi|326463752|	2.69	1	-1.1	5.55	130.6	hypothetical protein TERG_05449 .PHA03369, capsid maturational proteaseSMC_prok_A, chromosome segregation protein SMC, primarily archae...Laminin_I, Laminin Domain IGRIP, GRIP domain
gi|346318666|	3.27	1	-1.1	5.62	71.1	alkaline serine protease AorO, putative .Pro-peptidase_S53, Activation domain of S53 peptidasesPeptidases_S53, Peptidase domain in the S53 family
gi|635510311|	2.74	1	-1.1	8.65	32.3	F0F1-type ATP .F1-ATPase_gamma, mitochondrial ATP synthase gamma subunit
gi|635509555|	3.09	1	-1.1	6.23	23.1	hypothetical protein AO1008_08181 .
gi|575068058|	2.99	1	-1.1	4.88	63.6	serine protease S53 .Pro-peptidase_S53, Activation domain of S53 peptidasesPeptidases_S53, Peptidase domain in the S53 family
gi|557724158|	2.82	1	-1.1	5.57	151.3	conserved hypothetical protein .Zinc_peptidase_like, Zinc peptidases M18, M20, M28, and M42TFR_dimer, Transferrin receptor-like dimerization domainM28_PSMA_like, M28 Zn-peptidase prostate-specific membrane antig...RTC4, RTC4-like domainPA_GCPII_like, PA_GCPII_like: Protease-associated domain contain...
gi|635503175|	2.83	1	-1.1	5.29	79.8	catalase
		1. log(e): the base-10 log of the expectation that any particular protein assignment was made at random (E-value).
		2. log(I): the base-10 log of the sum of the fragment ion intensities in the tandem mass spectra used to make this assignment.
		3. rl: the total number of tandem mass spectra that can be assigned to this protein.
		4. Mr: the molecular mass of the protein sequence, in kiloDaltons.
		5. pI: the isoelectric point of the protein sequence.

## Sheet: replicate two
Identifier	log(I)	rI	log(e)	pI	Mr (kDa)	Description
gi|666867549|	4.46	36	-52.4	8.2	41.2	Cuticle-degrading protease .Peptidases_S8_PCSK9_ProteinaseK_like, Peptidase S8 family domain in ProteinaseK-like ...Peptidase_S8, Subtilase familyInhibitor_I9, Peptidase inhibitor I9
gi|347009682|	3.99	9	-46.7	6.31	40	serine protease .Peptidases_S8_PCSK9_ProteinaseK_like, Peptidase S8 family domain in ProteinaseK-like ...Peptidase_S8, Subtilase familyInhibitor_I9, Peptidase inhibitor I9
gi|666869012|	2.87	5	-14.5	4.84	52.7	hypothetical protein SAPIO_CDS2153 .PA_SaNapH_like, PA_SaNapH_like: Protease-associated domain conta...M28_SGAP_like, M28 Zn-peptidase Streptomyces griseus Aminopeptid...Iap, Predicted aminopeptidases [General function prediction only...
gi|528062732|	2.91	5	-5.5	6.89	42.9	NEDD8 protease Nep2 .Peptidase_C48, Ulp1 protease family, C-terminal catalytic domain
gi|429849184|	3.53	4	-20.7	4.64	51.8	aminopeptidase y .M28_SGAP_like, M28 Zn-peptidase Streptomyces griseus Aminopeptid...PA_ScAPY_like, PA_ScAPY_like: Protease-associated domain contain...Iap, Zn-dependent amino- or carboxypeptidase, M28 family [Posttr...
gi|666869274|	3.31	3	-19.5	5.22	53.7	putative leucine aminopeptidase 2 .M28_SGAP_like, M28 Zn-peptidase Streptomyces griseus Aminopeptid...PA_ScAPY_like, PA_ScAPY_like: Protease-associated domain contain...Iap, Predicted aminopeptidases [General function prediction only...
gi|639569211|	3.01	3	-3.1	5.75	103.4	acid protease .pepsin_like, Pepsin-like aspartic proteases, bilobal enzymes tha...Asp, Eukaryotic aspartyl protease
gi|375170471|	2.51	2	-2.2	8	58.8	hypothetical protein PGTG_02405, partial .Peptidase_M50, Peptidase family M50S2P-M50, Site-2 protease (S2P) class of zinc metalloproteases (M...
gi|635508312|	7.23	2	-2.1	9.79	17.6	ubiquitin/40S ribosomal protein .Ribosomal_S27, Ribosomal protein S27aUBQ, Ubiquitin homologuesUbiquitin, Ubiquitin
gi|392587086|	2.84	1	-14.2	6.24	195.4	hypothetical protein CONPUDRAFT_131026 .Peptidase_C48, Ulp1 protease family, C-terminal catalytic domain
gi|299788304|	2.94	1	-3.2	9.33	60.3	AGL019Wp .Peptidase_C48, Ulp1 protease family, C-terminal catalytic domain
gi|754370687|	2.99	1	-2	6.41	98.6	hypothetical protein PHLGIDRAFT_31788 .ChlI, Subunit ChlI of Mg-chelataseLon, ATP-dependent Lon protease, bacterial type [Posttranslation...AAA, The AAA+ (ATPases Associated with a wide variety of cellula...
gi|666866219|	3.35	1	-2	4.93	74.2	hypothetical protein SAPIO_CDS6020 .pepsin_retropepsin_like, Cellular and retroviral pepsin-like aspartate ...Asp, Eukaryotic aspartyl protease
gi|751027073|	2.65	1	-1.7	4.27	43.3	hypothetical protein GYMLUDRAFT_68600 .pepsin_like, Pepsin-like aspartic proteases, bilobal enzymes tha...Asp, Eukaryotic aspartyl protease
gi|562970018|	2.64	1	-1.7	5.58	48.8	26S protease regulatory subunit 4 .PTZ00361, 26 proteosome regulatory subunit 4-like proteinAAA, The AAA+ (ATPases Associated with a wide variety of cellula...
gi|635504631|	2.6	1	-1.6	5.8	31.2	hypothetical protein AO1008_02661 .
gi|635508125|	2.84	1	-1.6	7.7	30.5	enoyl-CoA hydratase/isomerase family protein
gi|453084134|	2.88	1	-1.5	8.16	106	hypothetical protein SEPMUDRAFT_149922 .Transglut_core, Transglutaminase-like superfamilyCYK3, Cytokinesis protein 3, contains TGc (transglutaminase/prot...
gi|635510667|	3	1	-1.5	8.13	70.3	hypothetical protein AO1008_09302 .PRK10905, cell division protein DamX
gi|635511360|	3.23	1	-1.5	6.46	61.5	putative transporter .ProP, MFS family permease [Carbohydrate transport and metabolism...MFS, The Major Facilitator Superfamily (MFS) is a large and dive...
gi|576994778|	2.78	1	-1.5	4.63	34.3	zinc finger, C3HC4 type (RING finger) protein, partial .RING, RING-finger (Really Interesting New Gene) domain, a specia...USP7_ICP0_bdg, ICP0-binding domain of Ubiquitin-specific protease ...
gi|682319374|	2.78	1	-1.4	6.51	27.3	hypothetical protein V493_05978 .S14_ClpP_2, Caseinolytic protease (ClpP) is an ATP-dependent, hi...
gi|549081096|	2.68	1	-1.4	9.64	20.6	tetratricopeptide TPR_11 repeat-containing protein .TPR, Tetratricopeptide repeat domainTPR_11 (2&times;), TPR repeat
gi|635510249|	2.95	1	-1.3	5.06	131.4	M protein .Ashwin, Developmental protein
gi|521729047|	3.03	1	-1.3	8	98.1	Zn-dependent exopeptidase .Zinc_peptidase_like, Zinc peptidases M18, M20, M28, and M42TFR_dimer, Transferrin receptor-like dimerization domainM28_PSMA_like, M28 Zn-peptidase prostate-specific membrane antig...PA_GCPII_like, PA_GCPII_like: Protease-associated domain contain...
gi|737542338|	3.45	1	-1.3	6.51	42.2	hypothetical protein .TPR (2&times;), Tetratricopeptide repeat domainTGc, Transglutaminase/protease-like homologuesOstA, OstA-like proteinTPR_11, TPR repeat
gi|695110690|	3.03	1	-1.2	4.87	136.8	hypothetical protein JL09_g3558 .BIR, Baculoviral inhibition of apoptosis protein repeat domainBIR, Inhibitor of Apoptosis domain
gi|111070916|	3.41	1	-1.2	4.94	87.4	hypothetical protein SNOG_00541 .Zinc_peptidase_like, Zinc peptidases M18, M20, M28, and M42TFR_dimer, Transferrin receptor-like dimerization domainM28_PSMA_like, M28 Zn-peptidase prostate-specific membrane antig...PA_GCPII_like, PA_GCPII_like: Protease-associated domain contain...
gi|134079571|	2.96	1	-1.2	4.26	50.2	unnamed protein product .pepsin_retropepsin_like, Cellular and retroviral pepsin-like aspartate ...Asp, Eukaryotic aspartyl protease
gi|861304107|	3.14	1	-1.2	5.33	54.7	Peptidase S10, serine carboxypeptidase .
gi|630188387|	2.53	1	-1.2	5.86	127	ubiquitin carboxyl-terminal hydrolase 5 .peptidase_C19C, A subfamily of Peptidase C19. Peptidase C19 cont...USP7_C2, Ubiquitin-specific protease C-terminalCOG5077, Ubiquitin carboxyl-terminal hydrolase [Posttranslationa...USP7_ICP0_bdg, ICP0-binding domain of Ubiquitin-specific protease ...MATH_Ubp21p, Ubiquitin-specific protease 21 (Ubp21p) family, MAT...
gi|672823924|	3.05	1	-1.1	9.37	36.5	hypothetical protein MVEG_05621 .Abi, CAAX protease self-immunity
gi|635512433|	2.95	1	-1.1	6.94	93.3	checkpoint RAD17-RFC complex, RAD17/RAD24 component .Rad17, Rad17 cell cycle checkpoint proteinAAA_17, AAA domain
gi|471564307|	2.63	1	-1.1	4.97	118.9	putative calpain family cysteine protease protein .CysPc, Calpains, domains IIa, IIb
gi|635508274|	2.79	1	-1.1	6.05	65.7	putative dehydrogenase .MviM, Predicted dehydrogenases and related proteins [General fun...SDR, Short-chain dehydrogenases/reductases (SDR)GFO_IDH_MocA_C, Oxidoreductase family, C-terminal alpha/beta dom...
gi|485916214|	3.07	1	-1.1	4.91	76.5	putative calpain family cysteine protease protein .CysPc, Calpains, domains IIa, IIb
gi|635511784|	3.02	1	-1.1	7.4	108.3	integral membrane protein .APG9, Autophagy protein Apg9
gi|734657623|	6.28	1	-2.3	5.17	87.3	kexin-like protease .P_proprotein, Proprotein convertase P-domainPeptidase_S8, Subtilase family
gi|802088387|	6.33	1	-2.1	5.23	41.7	Aspergillopepsin I .Aspergillopepsin_like, Aspergillopepsin_like, aspartic proteases of fungal ...Asp, Eukaryotic aspartyl protease
gi|827763136|	6.06	1	-1.9	6.58	99.9	ATP-dependent protease La .AAA, The AAA+ (ATPases Associated with a wide variety of cellula...ChlI, Subunit ChlI of Mg-chelataseLon, ATP-dependent Lon protease, bacterial type [Posttranslation...
gi|392587086|	5.7	1	-1.9	6.24	195.4	hypothetical protein CONPUDRAFT_131026 .Peptidase_C48, Ulp1 protease family, C-terminal catalytic domain
gi|635504018|	7.11	1	-1.8	4.87	33.9	Zn2Cys6 transcription factor .
gi|361132031|	5.66	1	-1.8	5.15	120.3	putative Aminopeptidase Y .PA_ScAPY_like, PA_ScAPY_like: Protease-associated domain contain...PTPc, Protein tyrosine phosphatases (PTP) catalyze the dephospho...M28_SGAP_like, M28 Zn-peptidase Streptomyces griseus Aminopeptid...YHI9, Predicted epimerase YddE/YHI9, PhzF superfamily [General f...DAP_epimerase, Diaminopimelate epimeraseIap, Zn-dependent amino- or carboxypeptidase, M28 family [Posttr…
gi|635507335|	5.77	1	-1.7	5.88	45.9	aspartate aminotransferase/Glutamic oxaloacetic transaminase AAT2/GOT1 .AAT_like, Aspartate aminotransferase family. This family belongs...Aminotran_1_2, Aminotransferase class I and II
gi|49643385|	7.22	1	-1.6	6.94	83.1	KLLA0E06711p .AAA, ATPases associated with a variety of cellular activitiesPeptidase_M41, Peptidase family M41AAA, The AAA+ (ATPases Associated with a wide variety of cellula...
gi|662534092|	6.16	1	-1.6	5.31	105.4	hypothetical protein AUEXF2481DRAFT_33006 .Peptidase_C48, Ulp1 protease family, C-terminal catalytic domain
gi|332008646|	6.36	1	-1.5	5.89	103.2	ERD1, chaperone protein ClpD .ClpB_D2-small, C-terminal, D2-small domain, of ClpB proteinClp_N (2&times;), Clp amino terminal domainclpC, Clp protease ATP binding subunitAAA (2&times;), The AAA+ (ATPases Associated with a wide variety of cellula...
gi|734682915|	7.24	1	-1.5	5.76	113.4	Pro-apoptotic serine protease .PDZ_1 (2&times;), PDZ-like domainTrypsin_2, Trypsin-like peptidase domainDegQ (2&times;), Periplasmic serine protease, S1-C subfamily, contain C-ter...PDZ, PDZ domain, also called DHR (Dlg homologous region) or GLGF...PDZ_serine_protease, PDZ domain of trypsin-like serine proteases, such ...
gi|655504211|	6.81	1	-1.5	5.06	108.8	Clp protease ClpB .tol_pal_ybgF (2&times;), tol-pal system protein YbgFTadD, Flp pilus assembly protein TadD, contains TPR repeats [Int...
gi|635512332|	6.46	1	-1.5	8.39	54.3	hypothetical protein AO1008_10862 .p450, Cytochrome P450
gi|238879964|	5.93	1	-1.4	4.53	145.9	conserved hypothetical protein .BIR, Baculoviral inhibition of apoptosis protein repeat domainBIR, Inhibitor of Apoptosis domain
gi|443921116|	7.81	1	-1.3	6	112.7	ubiquitin carboxyl-terminal hydrolase .UBP12, Ubiquitin C-terminal hydrolase [Posttranslational modific...Peptidase_C19 (2&times;), Peptidase C19 contains ubiquitinyl hydrolases. They ...USP7_C2, Ubiquitin-specific protease C-terminalDUSP, DUSP domain
gi|635512062|	6.6	1	-1.3	8.39	77.7	ankyrin repeat protein .Ank_4 (2&times;), Ankyrin repeats (many copies)ANK (3&times;), ankyrin repeatsAnk_2 (3&times;), Ankyrin repeats (3 copies)
gi|635511279|	6.29	1	-1.3	4.93	58	hypothetical protein AO1008_09662 .DUF3471, Domain of unknown function (DUF3471)Beta-lactamase, Beta-lactamase
gi|635511207|	6.21	1	-1.3	4.54	75.5	histone deacetylase RpdA/Rpd3 .PTZ00063, histone deacetylaseRPD3-like, reduced potassium dependency-3 (RPD3)-likeNeuromodulin, NeuromodulinAIF-MLS, Mitochondria Localisation SequenceMttA_Hcf106, mttA/Hcf106 family
gi|635510726|	6.59	1	-1.2	8.34	192.1	hypothetical protein AO1008_09102 .Rif1_N, Rap1-interacting factor 1 N terminal
gi|751728405|	6.72	1	-1.2	4.37	41	hypothetical protein PILCRDRAFT_640972 .Aspergillopepsin_like, Aspergillopepsin_like, aspartic proteases of fungal ...Asp, Eukaryotic aspartyl protease
gi|523424377|	6.19	1	-1.2	4.24	58.9	ZYBA0S08-01442g1_1 .SAP_like, SAPs, pepsin-like proteinases secreted from pathogens ...Asp, Eukaryotic aspartyl protease
gi|635509550|	6.32	1	-1.2	7.92	113.2	hypothetical protein AO1008_08137 .Chromo, Chromo (CHRromatin Organisation MOdifier) domain
gi|73921544|	5.79	1	-1.2	7.66	67	RIM101, RecName: Full=pH-response transcription factor pacC/RIM101.zf-H2C2_2, Zinc-finger double domainC2H2 Zn finger (3&times;), C2H2 Zn finger
gi|635507932|	7.47	1	-1.1	10.52	32.7	hypothetical protein AO1008_06232 .
gi|751672735|	5.71	1	-1.1	5	24.3	hypothetical protein M408DRAFT_78236 .ThiJ, Putative intracellular protease/amidase [General function ...GATase1_Hsp31_like, Type 1 glutamine amidotransferase (GATase1)-like ...
gi|646291647|	7.28	1	-1.1	5.22	45	hypothetical protein BOTBODRAFT_175979 .Peptidase_C48, Ulp1 protease family, C-terminal catalytic domain
gi|635511124|	5.86	1	-1.1	6.33	152.8	HLH transcription factor EBF/Olf-1 .Ank_4 (2&times;), Ankyrin repeats (many copies)ANK, ankyrin repeatsIPT, Immunoglobulin-like fold, Plexins, Transcription factors (I...
gi|300101784|	7.19	1	-1.1	6.87	100.7	hypothetical protein SCHCODRAFT_70373 .AAA, The AAA+ (ATPases Associated with a wide variety of cellula...ChlI, Subunit ChlI of Mg-chelataseLon, ATP-dependent Lon protease, bacterial type [Posttranslation...
gi|576933454|	5.57	1	-1.1	8.64	50.1	hypothetical protein COCMIDRAFT_35417 .M28_SGAP_like, M28 Zn-peptidase Streptomyces griseus Aminopeptid...Peptidases_S8_S53, Peptidase domain in the S8 and S53 familiesIap, Zn-dependent amino- or carboxypeptidase, M28 family [Posttr...
		1. log(e): the base-10 log of the expectation that any particular protein assignment was made at random (E-value).
		2. log(I): the base-10 log of the sum of the fragment ion intensities in the tandem mass spectra used to make this assignment.
		3. rl: the total number of tandem mass spectra that can be assigned to this protein.
		4. Mr: the molecular mass of the protein sequence, in kiloDaltons.
		5. pI: the isoelectric point of the protein sequence.

## Sheet: replicate three
Identifier	log(I)	rI	log(e)	pI	Mr (kDa)	Description
gi|666867549|	4.27	33	-55.8	8.2	41.2	Cuticle-degrading protease .Peptidases_S8_PCSK9_ProteinaseK_like, Peptidase S8 family domain in ProteinaseK-like ...Peptidase_S8, Subtilase familyInhibitor_I9, Peptidase inhibitor I9
gi|49643385|	3.89	11	-2.7	6.94	83.1	KLLA0E06711p .AAA, ATPases associated with a variety of cellular activitiesPeptidase_M41, Peptidase family M41AAA, The AAA+ (ATPases Associated with a wide variety of cellula...
gi|666869012|	2.87	9	-10.2	4.84	52.7	hypothetical protein SAPIO_CDS2153 .PA_SaNapH_like, PA_SaNapH_like: Protease-associated domain conta...M28_SGAP_like, M28 Zn-peptidase Streptomyces griseus Aminopeptid...Iap, Predicted aminopeptidases [General function prediction only...
gi|443921116|	3.79	7	-1.3	6	112.7	ubiquitin carboxyl-terminal hydrolase .UBP12, Ubiquitin C-terminal hydrolase [Posttranslational modific...Peptidase_C19 (2&times;), Peptidase C19 contains ubiquitinyl hydrolases. They ...USP7_C2, Ubiquitin-specific protease C-terminalDUSP, DUSP domain
gi|700492975|	3.61	7	-1.9	5.21	61.5	Zinc finger, RING-type .RING, RING-finger (Really Interesting New Gene) domain, a specia...LON, ATP-dependent protease La (LON) domainLON, Found in ATP-dependent protease La (LON)
gi|635506134|	4.07	7	-1.7	4.65	29.5	putative N6-DNA-methyltransferase .HemK, Methylase of polypeptide chain release factors [Translatio...AdoMet_MTases, S-adenosylmethionine-dependent methyltransferases ...
gi|666869274|	3.49	7	-14.4	5.22	53.7	putative leucine aminopeptidase 2 .M28_SGAP_like, M28 Zn-peptidase Streptomyces griseus Aminopeptid...PA_ScAPY_like, PA_ScAPY_like: Protease-associated domain contain...Iap, Predicted aminopeptidases [General function prediction only...
gi|635503760|	3.45	3	-15.9	7.64	54.6	dihydrolipoamide dehydrogenase .NADB_Rossmann, Rossmann-fold NAD(P)(+)-binding proteinsPRK06327, dihydrolipoamide dehydrogenasePyr_redox, Pyridine nucleotide-disulphide oxidoreductasePyr_redox_dim, Pyridine nucleotide-disulphide oxidoreductase, di...
gi|119392300|	3.33	3	-2.6	5.92	38.4	cuticle-degrading serine protease, partial .Peptidases_S8_PCSK9_ProteinaseK_like, Peptidase S8 family domain in ProteinaseK-like ...Peptidase_S8, Subtilase familyInhibitor_I9, Peptidase inhibitor I9
gi|750615608|	3.44	3	-1.5	6.29	34.6	hypothetical protein TGc, Transglutaminase/protease-like homologuesYebA, Transglutaminase-like enzyme, putative cysteine protease [...
gi|528062732|	2.91	2	-2.2	6.89	42.9	NEDD8 protease Nep2 .Peptidase_C48, Ulp1 protease family, C-terminal catalytic domain
gi|639569211|	2.47	2	-3.1	5.75	103.4	acid protease .pepsin_like, Pepsin-like aspartic proteases, bilobal enzymes tha...Asp, Eukaryotic aspartyl protease
gi|634348622|	3.04	2	-1.6	5.98	224.4	hypothetical protein MVLG_05511 .zf-UBR, Putative zinc finger in N-recognin (UBR box)ClpS, ATP-dependent Clp protease adaptor protein ClpS
gi|835889631|	3.29	2	-4.4	6	101.5	lon protease like 2 .ChlI, Subunit ChlI of Mg-chelataseLon, ATP-dependent Lon protease, bacterial type [Posttranslation...AAA, The AAA+ (ATPases Associated with a wide variety of cellula...
gi|635505102|	3.14	2	-4.1	5.81	58.9	chaperonin complex component, TCP-1 gamma subunit .thermosome_arch, thermosome, various subunits, archaealTCP1_gamma, TCP-1 (CTT or eukaryotic type II) chaperonin family,...
gi|635514263|	3.22	2	-2.3	6.52	56	hypothetical protein AO1008_00688 .fungal_TF_MHR, fungal transcription factor regulatory middle hom...
gi|635511073|	3.27	2	-2.3	4.96	139.2	bacteriophytochrome .REC, Signal receiver domainPHY, Phytochrome regionPAS_2, PAS foldHATPase_c, Histidine kinase-like ATPasesHisKA, Histidine Kinase A (dimerization/phosphoacceptor) domainCOG4251, Bacteriophytochrome (light-regulated signal transductio...GAF, GAF domain
gi|530476310|	2.94	2	-2	4.73	97.2	subtilase .Peptidases_S8_5, Peptidase S8 family domain, uncharacterized sub...PA_PoS1_like, PA_PoS1_like: Protease-associated (PA) domain PoS1...DUF1034, Fn3-like domain (DUF1034)
gi|612058174|	3.02	2	-1.9	4.42	261.6	LOC100018904, PREDICTED: trichohyalin PT, PT repeatLON, Found in ATP-dependent protease La (LON)Glutenin_hmw, High molecular weight glutenin subunitTPR_11, TPR repeatHC2, Histone H1-like nucleoprotein HC2
gi|831336456|	3.2	2	-1.8	6.7	89	calpain-like protease palB/RIM13 .Calpain_III (2&times;), Calpain, subdomain III. Calpains are calcium-activa...CysPc, Calpains, domains IIa, IIb
gi|767255543|	3.33	2	-1.7	5.67	110.7	NMA111, Nma111p .PDZ_1, PDZ-like domainTrypsin_2 (2&times;), Trypsin-like peptidase domainDegQ (2&times;), Periplasmic serine protease, S1-C subfamily, contain C-ter...PDZ (2&times;), PDZ domain, also called DHR (Dlg homologous region) or GLGF...PDZ_serine_protease, PDZ domain of trypsin-like serine proteases, such ...
gi|635507112|	3.24	2	-1.6	4.37	126	SAP family cell cycle dependent phosphatase-associated protein .SAPS (2&times;), SIT4 phosphatase-associated protein
gi|635507229|	3.36	2	-1.6	5.68	23.4	hypothetical protein AO1008_05549 .
gi|635511279|	3.35	2	-1.6	4.93	58	hypothetical protein AO1008_09662 .DUF3471, Domain of unknown function (DUF3471)Beta-lactamase, Beta-lactamase
gi|672827636|	3.22	2	-1.6	9.07	100.9	hypothetical protein MVEG_02815 .MIT, MIT: domain contained within Microtubule Interacting and Tr...
gi|322696106|	3.14	2	-1.5	5.67	112.6	mitochondrial presequence protease .Peptidase_M16, Insulinase (Peptidase family M16)Cym1, Zn-dependent peptidase, M16 (insulinase) family [Posttrans...M16C_assoc, Peptidase M16C associatedPeptidase_M16_C (2&times;), Peptidase M16 inactive domain
gi|635504018|	3.11	2	-1.3	4.87	33.9	Zn2Cys6 transcription factor .
gi|635513830|	3	2	-1.3	8.82	48.7	hypothetical protein AO1008_01257 .
gi|749877787|	3.27	2	-1.2	5.16	40.2	hypothetical protein M422DRAFT_66532 .pepsin_like, Pepsin-like aspartic proteases, bilobal enzymes tha...Asp, Eukaryotic aspartyl protease
gi|748560813|	2.84	1	1.9	5.62	45.2	thermolysin metallopeptidase alpha-helical domain protein .LasB, Zn-dependent metalloprotease [Posttranslational modificati...M4_neutral_protease, Peptidase M4 family includes thermolysin, p...
gi|635510581|	2.91	1	-2.3	5.25	28.4	isoamyl acetate-hydrolyzing esterase .Isoamyl_acetate_hydrolase_like, Isoamyl-acetate hydrolyzing esterase-like proteins. ...
gi|134119056|	3.06	1	-1.9	7.75	165	hypothetical protein CNBN2080 .RVT_1, Reverse transcriptase (RNA-dependent DNA polymerase)retropepsin_like_bacteria, Bacterial aspartate proteases, retropepsin-like ...RNase_HI_RT_Ty3, Ty3/Gypsy family of RNase HI in long-term repeat ...rve, Integrase core domainRT_LTR, RT_LTR: Reverse transcriptases (RTs) from retrotransposo...
gi|586520416|	2.61	1	-1.5	6.38	84.5	LONRF2, PREDICTED: LOW QUALITY PROTEIN: LON peptidase N-terminal domain and RING finger protein 2
gi|635510249|	2.79	1	-1.5	5.06	131.4	M protein .Ashwin, Developmental protein
gi|551229021|	2.84	1	-1.5	9.19	68.7	hypothetical protein .TPR, Tetratricopeptide repeat domainHtpX, Zn-dependent protease with chaperone function [Posttransla...
gi|701771062|	3.04	1	-1.3	9.61	98.1	Ubiquitin-like-specific protease 2 .Peptidase_C48, Ulp1 protease family, C-terminal catalytic domain
gi|584138571|	3.41	1	-1.3	5.34	134.6	ubiquitin thiolesterase .peptidase_C19C, A subfamily of Peptidase C19. Peptidase C19 cont...USP7_C2, Ubiquitin-specific protease C-terminalCOG5077, Ubiquitin carboxyl-terminal hydrolase [Posttranslationa...USP7_ICP0_bdg, ICP0-binding domain of Ubiquitin-specific protease ...MATH_Ubp21p, Ubiquitin-specific protease 21 (Ubp21p) family, MAT...
gi|389748619|	3.26	1	-1.3	6.03	96.9	Zn-dependent exopeptidase .TFR_dimer, Transferrin receptor-like dimerization domainM28_PSMA_like, M28 Zn-peptidase prostate-specific membrane antig...PA_GCPII_like, PA_GCPII_like: Protease-associated domain contain...
gi|332003059|	3.09	1	-1.2	6.52	49.6	PCS1, aspartic proteinase PCS1 .pepsin_A_like_plant, Chroloplast Nucleoids DNA-binding Protease and ...Asp, Eukaryotic aspartyl protease
gi|530468814|	3.04	1	-1.2	4.58	52.7	peptidase family M28 .PA_SaNapH_like, PA_SaNapH_like: Protease-associated domain conta...M28_SGAP_like, M28 Zn-peptidase Streptomyces griseus Aminopeptid...Iap, Predicted aminopeptidases [General function prediction only...
gi|734682321|	3.41	1	-1.2	5.08	74.7	hypothetical protein PADG_05742 .Peptidase_S8, Subtilase familyPeptidases_S8_Kp43_protease, Peptidase S8 family domain in Kp43 proteases
gi|641394350|	3.3	1	-1.1	11.88	39.7	hypothetical protein KCH_42690 .PrsW-protease, Protease prsW family
gi|748516220|	2.81	1	-1.1	4.75	61.7	hypothetical protein H072_8547 .pepsin_retropepsin_like, Cellular and retroviral pepsin-like aspartate ...Asp, Eukaryotic aspartyl protease
gi|671686204|	3.07	1	-1.1	5.88	114.1	hypothetical protein LRAMOSA11255 .Lon_protease, endopeptidase LaChlI, Subunit ChlI of Mg-chelataseLON, Found in ATP-dependent protease La (LON)AAA, The AAA+ (ATPases Associated with a wide variety of cellula...
gi|531862873|	2.88	1	-1.1	6.05	113.2	mitochondrial presequence protease .Peptidase_M16, Insulinase (Peptidase family M16)M16C_assoc, Peptidase M16C associatedPeptidase_M16_C (2&times;), Peptidase M16 inactive domainCOG1026, Predicted Zn-dependent peptidases, insulinase-like [Gen...
gi|635509136|	3.44	1	-1.1	9.56	96.1	DnaJ domain protein .DnaJ, DnaJ domain or J-domain. DnaJ/Hsp40 (heat shock protein 40...
gi|584392055|	3.07	1	-3.1	4.79	29.9	unnamed protein product .VWA_26S_proteasome_subunit, 26S proteasome plays a major role in eukaryotic ...
gi|166990618|	2.78	1	-2.9	5.01	56.8	ATG4, RecName: Full=Probable cysteine protease ATG4; AltName: Full=Autophagy-related protein 4.Peptidase_C54, Peptidase family C54
gi|595761072|	2.89	1	-2.9	5.97	58.5	gluP_1, Rhomboid protease GluP Rhomboid, Rhomboid familyTPR_11, TPR repeat
gi|511011569|	3.07	1	-2.7	4.46	38.9	hypothetical protein HMPREF1544_00216 .VWA_26S_proteasome_subunit, 26S proteasome plays a major role in eukaryotic ...
gi|635514060|	2.85	1	-2.6	5.57	44	hypothetical protein AO1008_02916 .Na_Ca_ex (2&times;), Sodium/calcium exchanger proteincax, calcium/proton exchanger (cax)
gi|49657274|	2.9	1	-2.5	5.15	25.4	DEHA2G01474p .ThiJ, Putative intracellular protease/amidase [General function ...GATase1_Ydr533c_like, Type 1 glutamine amidotransferase (GATase1)-like ...
gi|393221570|	2.76	1	-2.5	5.67	121.4	ATP-dependent protease La .ChlI, Subunit ChlI of Mg-chelataseLON, Found in ATP-dependent protease La (LON)AAA, The AAA+ (ATPases Associated with a wide variety of cellula...lon, endopeptidase La
gi|530472192|	3.3	1	-2.4	5.51	68.3	hypothetical protein CGLO_07491 .Peptidase_C48, Ulp1 protease family, C-terminal catalytic domain
gi|682433311|	2.97	1	-2.3	7.95	59.8	hypothetical protein V498_01348 .GAT_1, Type 1 glutamine amidotransferase (GATase1)-like domainMito_carr (3&times;), Mitochondrial carrier proteinThiJ, Putative intracellular protease/amidase [General function ...
gi|635512746|	3.19	1	-2.3	5.6	57.7	putative flavoprotein .CzcO, Predicted flavoprotein CzcO associated with the cation dif...Pyr_redox_3, Pyridine nucleotide-disulphide oxidoreductase
gi|300101784|	3.21	1	-2.3	6.87	100.7	hypothetical protein SCHCODRAFT_70373 .AAA, The AAA+ (ATPases Associated with a wide variety of cellula...ChlI, Subunit ChlI of Mg-chelataseLon, ATP-dependent Lon protease, bacterial type [Posttranslation...
gi|635508459|	2.48	1	-2.2	6.08	91.7	phosphoketolase .XFP_C, XFP C-terminal domainTPP_enzymes, Thiamine pyrophosphate (TPP) enzyme family, TPP-bin...PRK05261, putative phosphoketolaseTPP_enzyme_PYR, Pyrimidine (PYR) binding domain of thiamine pyro...
gi|74671885|	2.99	1	-2.2	4.88	63.9	sed4, RecName: Full=Tripeptidyl-peptidase sed4; AltName: Full=Sedolisin-D; Flags: Precursor.Pro-peptidase_S53, Activation domain of S53 peptidasesPeptidases_S53, Peptidase domain in the S53 family
gi|635507173|	3.16	1	-2.2	7.11	74	hypothetical protein AO1008_05710 .ALK1, Serine/threonine kinase of the haspin family [Cell divisio...PTZ00449, 104 kDa microneme/rhoptry antigen
gi|521588639|	2.87	1	-2.2	5.79	240.6	hypothetical protein PFL1_00370 .zf-UBR, Putative zinc finger in N-recognin (UBR box)ClpS, ATP-dependent Clp protease adaptor protein ClpS
gi|656912565|	3.14	1	-2.1	4.65	153.7	hypothetical protein A1O9_06071 RING, RING-finger (Really Interesting New Gene) domain, a specia...MORN, Possible plasma membrane-binding motif in junctophilins, P...Peptidase_C19, Peptidase C19 contains ubiquitinyl hydrolases. They ...USP7_ICP0_bdg, ICP0-binding domain of Ubiquitin-specific protease ...MATH (2&times;), MATH (meprin and TRAF-C homology) domain
gi|743657427|	2.76	1	-2.1	6.19	33.5	Peptidase cysteine/serine, trypsin-like protein .Tryp_SPc (2&times;), Trypsin-like serine protease
gi|211588723|	3.17	1	-2	4.7	15.4	Pc20g15140, Pc20g15140 .Cerato-platanin, Cerato-platanin
gi|767018605|	2.8	1	-2	9.16	20.3	hypothetical protein CIMG_13225 .Peptidase_C48, Ulp1 protease family, C-terminal catalytic domain
gi|530543724|	2.76	1	-2	9.07	43.7	serine protease inhibitor .SERPIN, SERine Proteinase INhibitors (serpins) exhibit conformat...
gi|751043621|	2.79	1	-1.9	6.29	82.9	hypothetical protein PAXRUDRAFT_36368 .Zinc_peptidase_like, Zinc peptidases M18, M20, M28, and M42TFR_dimer, Transferrin receptor-like dimerization domainM28_PSMA_like, M28 Zn-peptidase prostate-specific membrane antig...YlqD, YlqD proteinPA_GCPII_like, PA_GCPII_like: Protease-associated domain contain...
gi|119402835|	3.18	1	-1.9	9.92	124.5	Ulp1 protease family protein .Peptidase_C48, Ulp1 protease family, C-terminal catalytic domain
gi|374570103|	2.84	1	-1.9	5.23	47.1	hypothetical protein AJE_07621 .Histidinol_dh, Histidinol dehydrogenase, HisD, E.C 1.1.1.23. His...
gi|635512332|	2.93	1	-1.9	8.39	54.3	hypothetical protein AO1008_10862 .p450, Cytochrome P450
gi|635508307|	2.95	1	-1.8	5.78	69.8	lecithin:cholesterol acyltransferase /Acyl-ceramide .ATP-synt_D, ATP synthase subunit DLCAT, Lecithin:cholesterol acyltransferase
gi|635510726|	3.15	1	-1.8	8.34	192.1	hypothetical protein AO1008_09102 .Rif1_N, Rap1-interacting factor 1 N terminal
gi|635514200|	2.71	1	-1.8	4.19	68.3	endo-1,3-beta-glucanase .GH16_fungal_Lam16A_glucanase, fungal 1,3(4)-beta-D-glucanases, similar to ...DUF2360, Predicted coiled-coil domain-containing protein (DUF236...
gi|635506046|	2.73	1	-1.8	6.33	58.6	putative transporter .Sugar_tr, Sugar (and other) transporterMFS, The Major Facilitator Superfamily (MFS) is a large and dive...
gi|635508476|	3.18	1	-1.8	5.76	132.7	calcium transporting ATPase .Cation_ATPase_C, Cation transporting ATPase, C-terminusATPase-IIB_Ca, plasma-membrane calcium-translocating P-type ATPa...E1-E2_ATPase, E1-E2 ATPaseHAD, haloacid dehalogenase-like hydrolaseHydrolase_like2, Putative hydrolase of sodium-potassium ATPase alpha ...
gi|521770146|	2.75	1	-1.8	9.11	86.2	Ubiquitin-specific protease .UCH, Ubiquitin carboxyl-terminal hydrolasePeptidase_C19, Peptidase C19 contains ubiquitinyl hydrolases. They ...
gi|393229756|	2.64	1	-1.7	5.4	63.2	tricorn protease domain 2-containing protein WD40 (2&times;), WD40 domain, found in a number of eukaryotic proteins that...
gi|635509492|	2.93	1	-1.7	5.95	54.9	vesicular amine transporter .MFS_1, Major Facilitator SuperfamilyMFS, The Major Facilitator Superfamily (MFS) is a large and dive...
gi|754405633|	2.95	1	-1.7	5.14	130.1	Midasin .Peptidase_C48, Ulp1 protease family, C-terminal catalytic domain
gi|403218186|	2.75	1	-1.7	4.53	70.1	KNAG0L00540, hypothetical protein KNAG_0L00540 .HEAT_2, HEAT repeats
gi|635513340|	2.8	1	-1.7	4.71	52.4	hypothetical protein AO1008_00538 .TBPIP, Tat binding protein 1(TBP-1)-interacting protein (TBPIP)
gi|336372549|	2.92	1	-1.7	4.53	41.1	hypothetical protein SERLA73DRAFT_178865 .pepsin_like, Pepsin-like aspartic proteases, bilobal enzymes tha...Asp, Eukaryotic aspartyl protease
gi|635507164|	2.88	1	-1.6	8.42	44.5	SNARE protein .Syntaxin, SyntaxinCOG5325, t-SNARE complex subunit, syntaxin [Intracellular traffi...SNARE_syntaxin16, SNARE motif of syntaxin 16
gi|648131558|	3.24	1	-1.6	9.96	50.2	Putative Zn-dependent protease, contains TPR repeats
gi|635506194|	3.26	1	-1.6	9.5	69.3	hypothetical protein AO1008_04422 .DctQ, Tripartite ATP-independent periplasmic transporters, DctQ ...Syntaphilin, Golgi-localized syntaxin-1-binding clamp
gi|635504478|	2.99	1	-1.6	5.33	134.7	beta-glucosidase-related glycosidase .Fn3-like, Fibronectin type III-like domainBglX, Periplasmic beta-glucosidase and related glycosidases [Car...Glyco_hydro_3_C, Glycosyl hydrolase family 3 C-terminal domainalkPPc, Alkaline phosphatase homologuesPRK13759, arylsulfatasePRK15098, beta-D-glucoside glucohydrolase
gi|475643400|	2.87	1	-1.6	6.48	59.1	serine protease of Rhomboid family Rhomboid, Rhomboid familyTPR_11, TPR repeat
gi|361124775|	2.96	1	-1.6	4.98	101.3	putative Mitochondrial presequence protease .Cym1, Zn-dependent peptidase, M16 (insulinase) family [Posttrans...M16C_assoc, Peptidase M16C associatedPeptidase_M16_C (2&times;), Peptidase M16 inactive domain
gi|799245318|	3.1	1	-1.6	8.6	132.1	hypothetical protein HIM_06409 .CYK3, Cytokinesis protein 3, contains TGc (transglutaminase/prot...TGc, Transglutaminase/protease-like homologuesSH3_Cyk3p-like, Src Homology 3 domain of Cytokinesis protein 3 and ...
gi|662501316|	2.59	1	-1.6	5.3	239.3	hypothetical protein M437DRAFT_69611 .zf-UBR, Putative zinc finger in N-recognin (UBR box)ClpS, ATP-dependent Clp protease adaptor protein ClpS
gi|647394508|	3.06	1	-1.5	5.53	54.4	RHTO0S01e06018g1_1 .Peptidase_M50 (2&times;), Peptidase family M50S2P-M50 (2&times;), Site-2 protease (S2P) class of zinc metalloproteases (M...
gi|635511147|	2.82	1	-1.5	7.09	72.1	UDP-glucuronosyl and UDP-glucosyl transferase .YjiC, UDP:flavonoid glycosyltransferase YjiC, YdhE family [Carbo...GT1_Gtf_like, This family includes the Gtfs, a group of homologo...
gi|642110046|	2.78	1	-1.5	6.77	85.7	unnamed protein product LON, Found in ATP-dependent protease La (LON)TPR_11, TPR repeat
gi|635508032|	2.92	1	-1.5	5.87	115.1	Exocyst complex component Sec5, putative .Vps51, Vps51/Vps67Sec5, Exocyst complex component Sec5
gi|635510000|	2.61	1	-1.5	5.5	116.3	NRPS-like enzyme .NADB_Rossmann, Rossmann-fold NAD(P)(+)-binding proteinsThioester-redct, thioester reductase domainAFD_class_I (2&times;), Adenylate forming domain, Class I superfamilyAMP-binding, AMP-binding enzymePP-binding, Phosphopantetheine attachment site
gi|449550072|	2.78	1	-1.5	4.69	44	hypothetical protein CERSUDRAFT_111607 .pepsin_like, Pepsin-like aspartic proteases, bilobal enzymes tha...Asp, Eukaryotic aspartyl protease
gi|590058241|	2.44	1	-1.5	5.55	112.1	Pro-apoptotic serine protease .PDZ_1 (2&times;), PDZ-like domainTrypsin_2 (2&times;), Trypsin-like peptidase domainDegQ, Periplasmic serine protease, S1-C subfamily, contain C-ter...PDZ_serine_protease, PDZ domain of trypsin-like serine proteases, such ...
gi|662509153|	2.79	1	-1.5	6.13	53.8	acid protease .pepsin_retropepsin_like, Cellular and retroviral pepsin-like aspartate ...Asp, Eukaryotic aspartyl protease
gi|358377567|	2.96	1	-1.5	4.67	55.6	hypothetical protein TRIVIDRAFT_74747 .M28_SGAP_like, M28 Zn-peptidase Streptomyces griseus Aminopeptid...PA_ScAPY_like, PA_ScAPY_like: Protease-associated domain contain...Iap, Zn-dependent amino- or carboxypeptidase, M28 family [Posttr...
gi|635506172|	3.01	1	-1.5	8.74	31.6	hypothetical protein AO1008_04389 .
gi|635511810|	3.1	1	-1.5	6.46	50.1	1-aminocyclopropane-1-carboxylate .AAT_like, Aspartate aminotransferase family. This family belongs...Aminotran_1_2, Aminotransferase class I and II
gi|389748833|	3.01	1	-1.5	4.59	32.7	acid protease .pepsin_like, Pepsin-like aspartic proteases, bilobal enzymes tha...
gi|749875327|	2.86	1	-1.5	6.27	202.8	hypothetical protein M422DRAFT_30047 .zf-UBR, Putative zinc finger in N-recognin (UBR box)ClpS, ATP-dependent Clp protease adaptor protein ClpS
gi|477522841|	3.11	1	-1.5	5.05	92.1	Minor extracellular protease vpr .Peptidases_S8_5, Peptidase S8 family domain, uncharacterized sub...PA_PoS1_like, PA_PoS1_like: Protease-associated (PA) domain PoS1...DUF1034, Fn3-like domain (DUF1034)
gi|388852154|	2.7	1	-1.4	6.56	161.9	uncharacterized protein UHOR_00648 .KH_2, KH domainPeptidase_C48, Ulp1 protease family, C-terminal catalytic domain
gi|342165201|	2.88	1	-1.4	4.99	73.2	KEX1, RecName: Full=Pheromone-processing carboxypeptidase KEX1; AltName: Full=Carboxypeptidase D; Flags: Precursor.Peptidase_S10, Serine carboxypeptidaseKex1, Carboxypeptidase C (cathepsin A) [Amino acid transport and...
gi|751728405|	2.86	1	-1.4	4.37	41	hypothetical protein PILCRDRAFT_640972 .Aspergillopepsin_like, Aspergillopepsin_like, aspartic proteases of fungal ...Asp, Eukaryotic aspartyl protease
gi|635512718|	3.08	1	-1.4	7.63	80.8	RING finger protein .
gi|723205779|	2.81	1	-1.4	3.91	32.3	putative GPI-anchored protein .protease_PatA, cyanobactin maturation protease, PatA/PatG family
gi|635507932|	2.83	1	-1.4	10.52	32.7	hypothetical protein AO1008_06232 .
gi|328855830|	2.95	1	-1.4	5.36	230	hypothetical protein MELLADRAFT_108006 .zf-UBR, Putative zinc finger in N-recognin (UBR box)ClpS, ATP-dependent Clp protease adaptor protein ClpS
gi|761950109|	2.96	1	-1.4	6.07	88.4	cysteine proteinase .Calpain_III (2&times;), Calpain, subdomain III. Calpains are calcium-activa...CysPc, Calpains, domains IIa, IIbMIT, MIT: domain contained within Microtubule Interacting and Tr...
gi|752278729|	2.91	1	-1.4	5.65	235	hypothetical protein ANO11243_035510 .zf-UBR, Putative zinc finger in N-recognin (UBR box)DUF3348, Protein of unknown function (DUF3348)ClpS, ATP-dependent Clp protease adaptor protein ClpS
gi|635509363|	2.91	1	-1.4	6.93	120.1	hypothetical protein AO1008_07778 .GAL4, GAL4-like Zn2Cys6 binuclear cluster DNA-binding domainComA, (2R)-phospho-3-sulfolactate synthase (ComA)fungal_TF_MHR, fungal transcription factor regulatory middle hom...
gi|111061904|	3.07	1	-1.4	5.34	24.7	hypothetical protein SNOG_09759 .ThiJ, Putative intracellular protease/amidase [General function ...GATase1_PfpI_2, Type 1 glutamine amidotransferase (GATase1)-like ...
gi|517321085|	2.85	1	-1.4	5.73	38.4	related to stomatin .SPFH_alloslipin, Alloslipin, a subgroup of the stomatin-like pro...HflC, Regulator of protease activity HflC, stomatin/prohibitin s...
gi|375171716|	2.97	1	-1.4	8.87	69.7	hypothetical protein PGTG_22265 .pepsin_like, Pepsin-like aspartic proteases, bilobal enzymes tha...Asp, Eukaryotic aspartyl protease
gi|615476185|	3.05	1	-1.4	7.22	169.1	variant SH3 domain-containing protein .TGc, Transglutaminase/protease-like homologuesCYK3, Cytokinesis protein 3, contains TGc (transglutaminase/prot...SH3_Cyk3p-like, Src Homology 3 domain of Cytokinesis protein 3 and ...
gi|759257559|	2.74	1	-1.4	5.3	78.7	hypothetical protein PV07_01013 .pepsin_like, Pepsin-like aspartic proteases, bilobal enzymes tha...Asp, Eukaryotic aspartyl protease
gi|662518927|	3.12	1	-1.4	5.33	46.4	acid protease .Aspergillopepsin_like, Aspergillopepsin_like, aspartic proteases of fungal ...Asp, Eukaryotic aspartyl protease
gi|332008646|	3.04	1	-1.4	5.89	103.2	ERD1, chaperone protein ClpD .ClpB_D2-small, C-terminal, D2-small domain, of ClpB proteinClp_N (2&times;), Clp amino terminal domainclpC, Clp protease ATP binding subunitAAA (2&times;), The AAA+ (ATPases Associated with a wide variety of cellula...
gi|635505588|	2.99	1	-1.3	8.59	73.8	hypothetical protein AO1008_03307 .GAL4, GAL4-like Zn2Cys6 binuclear cluster DNA-binding domainfungal_TF_MHR, fungal transcription factor regulatory middle hom...
gi|759246184|	2.58	1	-1.3	5.67	79.3	hypothetical protein PV07_11106 .ClpA, ATP-dependent Clp protease ATP-binding subunit ClpA [Postt...AAA, The AAA+ (ATPases Associated with a wide variety of cellula...
gi|119407431|	2.95	1	-1.3	9.91	117.7	Ulp1 protease family protein .Peptidase_C48, Ulp1 protease family, C-terminal catalytic domain
gi|635504919|	2.94	1	-1.3	5.99	258.8	sensory transduction histidine kinase HATPase_c, Histidine kinase-like ATPasesHisKA, Histidine Kinase A (dimerization/phosphoacceptor) domainSPS1, Serine/threonine protein kinase [Signal transduction mecha...GAF, Domain present in phytochromes and cGMP-specific phosphodie...BaeS, Signal transduction histidine kinase [Signal transduction ...
gi|358391952|	2.69	1	-1.3	4.89	45.1	hypothetical protein TRIATDRAFT_29275 .Aspergillopepsin_like, Aspergillopepsin_like, aspartic proteases of fungal ...Asp, Eukaryotic aspartyl protease
gi|663446167|	3.01	1	-1.3	4.91	142.4	CYFA0S11e00936g1_1 .UCH, Ubiquitin carboxyl-terminal hydrolasePeptidase_C19J, A subfamily of Peptidase C19. Peptidase C19 cont...RPT, A repeated domain in UCH-protein
gi|558000575|	2.99	1	-1.3	8.95	106.7	hypothetical protein PSEUBRA_SCAF1g00418 .MIT, MIT: domain contained within Microtubule Interacting and Tr...
gi|308368854|	2.59	1	-1.3	5.75	29.5	VCPIP1, valosin containing protein (p97)/p47 complex interacting protein 1, partial .OTU, OTU-like cysteine protease
gi|49526567|	3.05	1	-1.3	4.56	89.8	unnamed protein product .Peptidase_C19 (4&times;), Peptidase C19 contains ubiquitinyl hydrolases. They ...
gi|738312512|	2.99	1	-1.3	5.66	36.3	serine protease, partial .
gi|635508163|	3.03	1	-1.3	6.66	60.1	lysyl-tRNA synthetase .tRNA-synt_2, tRNA synthetases class II (D, K and N)LysRS_N, LysRS_N: N-terminal, anticodon recognition domain of ly...class_II_aaRS-like_core, Class II tRNA amino-acyl synthetase-like catalytic ...
gi|635510166|	3.05	1	-1.3	6.18	110.5	translation initiation factor 2 .mtIF2_IVc, mtIF2_IVc: this family represents the C2 subdomain of...IF-2, Translation-initiation factor 2InfB, Translation initiation factor IF-2, a GTPase [Translation,...IF2_eIF5B, Initiation Factor 2 (IF2)/ eukaryotic Initiation Fact...IF2_N, Translation initiation factor IF-2, N-terminal regionIF2_mtIF2_II, This family represents the domain II of bacterial ...
gi|635510235|	2.55	1	-1.3	5.93	122.3	cytochrome P450 .Flavodoxin_1, FlavodoxinCysJ, Sulfite reductase, alpha subunit (flavoprotein) [Inorganic...p450, Cytochrome P450bifunctional_CYPOR, These bifunctional proteins fuse N-terminal ...
gi|400598970|	2.81	1	-1.3	5.44	40.1	subtilisin-like protease Pr1A .Peptidases_S8_PCSK9_ProteinaseK_like, Peptidase S8 family domain in ProteinaseK-like ...Peptidase_S8, Subtilase familyInhibitor_I9, Peptidase inhibitor I9
gi|799242663|	2.75	1	-1.3	6.01	44	Vacuolar protease A .pepsin_retropepsin_like, Cellular and retroviral pepsin-like aspartate ...Asp, Eukaryotic aspartyl protease
gi|729190778|	2.84	1	-1.3	6.39	46.2	VHEMI02207, hypothetical protein VHEMI02207 .Aspergillopepsin_like, Aspergillopepsin_like, aspartic proteases of fungal ...Asp, Eukaryotic aspartyl protease
gi|759320700|	3.04	1	-1.3	8.44	97	hypothetical protein Z519_02435 .Peptidase_C48, Ulp1 protease family, C-terminal catalytic domain
gi|501308291|	2.73	1	-1.3	5.78	149.4	hypothetical protein PHSY_004789 .ChlI, Subunit ChlI of Mg-chelataseLON, Found in ATP-dependent protease La (LON)AAA, The AAA+ (ATPases Associated with a wide variety of cellula...lon, endopeptidase La
gi|751039890|	2.47	1	-1.3	4.59	20.9	hypothetical protein PAXRUDRAFT_36846 .MIT, MIT: domain contained within Microtubule Interacting and Tr...
gi|682282952|	2.83	1	-1.3	5.67	85.9	hypothetical protein O988_01328 .UCH, Ubiquitin carboxyl-terminal hydrolasePeptidase_C19, Peptidase C19 contains ubiquitinyl hydrolases. They ...USP7_ICP0_bdg, ICP0-binding domain of Ubiquitin-specific protease ...MATH, MATH (meprin and TRAF-C homology) domain
gi|635512507|	2.88	1	-1.3	5.95	196.3	sister chromatid cohesion protein .Nipped-B_C, Sister chromatid cohesion C-terminusCohesin_HEAT, HEAT repeat associated with sister chromatid cohes...
gi|342165202|	3.08	1	-1.3	4.87	70.8	kex1, RecName: Full=Pheromone-processing carboxypeptidase kex1; AltName: Full=Carboxypeptidase D; Flags: Precursor.Peptidase_S10, Serine carboxypeptidaseKex1, Carboxypeptidase C (cathepsin A) [Amino acid transport and...
gi|160702532|	2.64	1	-1.2	4.64	190.8	hypothetical protein SNOG_09398 .DS, Deoxyhypusine synthaseRING, RING-finger (Really Interesting New Gene) domain, a specia...MORN, MORN repeatMORN, Possible plasma membrane-binding motif in junctophilins, P...USP7_ICP0_bdg, ICP0-binding domain of Ubiquitin-specific protease ...MATH, MATH (meprin and TRAF-C homology) domain
gi|584764|	2.93	1	-1.2	5.13	60.1	APE3, RecName: Full=Aminopeptidase Y; Flags: Precursor.Zinc_peptidase_like, Zinc peptidases M18, M20, M28, and M42M28_SGAP_like, M28 Zn-peptidase Streptomyces griseus Aminopeptid...PA_ScAPY_like, PA_ScAPY_like: Protease-associated domain contain...Iap, Zn-dependent amino- or carboxypeptidase, M28 family [Posttr...
gi|134119052|	2.89	1	-1.2	8.55	155.1	hypothetical protein CNBN2060 .RVT_1, Reverse transcriptase (RNA-dependent DNA polymerase)retropepsin_like_bacteria, Bacterial aspartate proteases, retropepsin-like ...RNase_HI_RT_Ty3, Ty3/Gypsy family of RNase HI in long-term repeat ...rve, Integrase core domainRT_LTR, RT_LTR: Reverse transcriptases (RTs) from retrotransposo...
gi|134082362|	3.05	1	-1.2	5.03	29.8	unnamed protein product .vWFA, Von Willebrand factor type A (vWA) domain was originally f...
gi|770311831|	2.85	1	-1.2	5.86	37.3	JAB1/Mov34/MPN/PAD-1 ubiquitin protease .MPN_RPN11_CSN5, Mov34/MPN/PAD-1 family: proteasomal regulatory p...
gi|635510041|	3.05	1	-1.2	6.43	72.8	synaptic vesicle transporter SVOP .MFS_1, Major Facilitator SuperfamilyMFS, The Major Facilitator Superfamily (MFS) is a large and dive...
gi|477530228|	2.45	1	-1.2	4.92	80.8	subtilisin-like protease .Peptidase_S8, Subtilase familyPeptidases_S8_S53, Peptidase domain in the S8 and S53 families
gi|635510216|	3.01	1	-1.2	6.26	134.1	Ca2+/calmodulin-dependent protein .STKc_LKB1_CaMKK, Catalytic domain of the Serine/Threonine kinases, ...S_TKc, Serine/Threonine protein kinases, catalytic domain
gi|751056020|	2.82	1	-1.2	5.64	117.8	hypothetical protein PAXRUDRAFT_831089 .AAA, The AAA+ (ATPases Associated with a wide variety of cellula...lon, endopeptidase LaChlI, Subunit ChlI of Mg-chelataseLON, Found in ATP-dependent protease La (LON)
gi|453080148|	2.93	1	-1.2	5.8	94.3	hypothetical protein SEPMUDRAFT_159692 .RING, RING-finger (Really Interesting New Gene) domain, a specia...PA_1, PA_1: Protease-associated (PA) domain subgroup 1. A subgro...zf-rbx1, RING-H2 zinc finger
gi|682415583|	2.9	1	-1.2	5.08	49	hypothetical protein V500_07471 .RING, RING-finger (Really Interesting New Gene) domain, a specia...LON, ATP-dependent protease La (LON) domainLON, Found in ATP-dependent protease La (LON)
gi|134078409|	2.67	1	-1.2	5.51	133.1	unnamed protein product .peptidase_C19C, A subfamily of Peptidase C19. Peptidase C19 cont...USP7_C2, Ubiquitin-specific protease C-terminalCOG5077, Ubiquitin carboxyl-terminal hydrolase [Posttranslationa...USP7_ICP0_bdg, ICP0-binding domain of Ubiquitin-specific protease ...MATH, MATH (meprin and TRAF-C homology) domain
gi|635503796|	2.76	1	-1.2	5.73	140.2	ankyrin .P-loop_NTPase, P-loop containing Nucleoside Triphosphate Hydrola...PNP_UDP_1, Phosphorylase superfamilyANK (3&times;), ankyrin repeatsAnk_2 (4&times;), Ankyrin repeats (3 copies)
gi|154698695|	3.03	1	-1.2	5.03	160.4	hypothetical protein SS1G_13291 .zf-UBR, Putative zinc finger in N-recognin (UBR box)ClpS, ATP-dependent Clp protease adaptor protein ClpS
gi|796696730|	2.77	1	-1.2	5.44	116.9	mitochondrial presequence protease like protein .Peptidase_M16, Insulinase (Peptidase family M16)Cym1, Zn-dependent peptidase, M16 (insulinase) family [Posttrans...M16C_assoc, Peptidase M16C associatedPeptidase_M16_C (2&times;), Peptidase M16 inactive domain
gi|453082629|	3.09	1	-1.2	5.1	54.8	Zn-dependent exopeptidase .Zinc_peptidase_like, Zinc peptidases M18, M20, M28, and M42M28_SGAP_like, M28 Zn-peptidase Streptomyces griseus Aminopeptid...PA_ScAPY_like, PA_ScAPY_like: Protease-associated domain contain...Iap, Zn-dependent amino- or carboxypeptidase, M28 family [Posttr...
gi|635510727|	3.06	1	-1.2	5.48	62.2	Aspartyl-tRNA synthetase .AspS, Aspartyl-tRNA synthetase [Translation, ribosomal structure...RPA_2b-aaRSs_OBF_like, Replication protein A, class 2b aminoacyl-tRNA ...class_II_aaRS-like_core, Class II tRNA amino-acyl synthetase-like catalytic ...
gi|238881812|	2.67	1	-1.2	5.67	90.2	conserved hypothetical protein .M28_PMSA_TfR_like, M28 Zn-peptidase Transferrin Receptor-like familyTFR_dimer, Transferrin receptor-like dimerization domainPeptidases_S8_S53, Peptidase domain in the S8 and S53 families
gi|347010559|	3.16	1	-1.2	5.06	49.6	hypothetical protein MYCTH_2305028 .SAP_like, SAPs, pepsin-like proteinases secreted from pathogens ...Asp, Eukaryotic aspartyl protease
gi|635513156|	3.01	1	-1.2	6.84	89.2	nucleotide excision repair factor NEF2, RAD4/CUT5 component .BRCT (3&times;), Breast Cancer Suppressor Protein (BRCA1), carboxy-terminal...
gi|648154304|	2.63	1	-1.2	5.03	25.1	hypothetical protein GALMADRAFT_78961 .ThiJ, Putative intracellular protease/amidase [General function ...GATase1_Hsp31_like, Type 1 glutamine amidotransferase (GATase1)-like ...
gi|635510034|	3.21	1	-1.2	6.53	138.1	DEAH-box RNA helicase .DEXDc, DEAD-like helicases superfamily. A diverse family of prot...DEXDc, DEAD-like helicases superfamilyS1_DHX8_helicase, S1_DHX8_helicase: The N-terminal S1 domain of human ...OB_NTP_bind, Oligonucleotide/oligosaccharide-binding (OB)-foldHA2, Helicase associated domain (HA2)HELICc, Helicase superfamily c-terminal domain
gi|682470269|	2.6	1	-1.2	4.8	30.7	hypothetical protein V502_01933, partial .OTU, OTU-like cysteine protease
gi|635508778|	3.17	1	-1.2	5.71	39.2	threonine dehydrogenase .butanediol_DH_like, (2R,3R)-2,3-butanediol dehydrogenaseTdh, Threonine dehydrogenase or related Zn-dependent dehydrogena...
gi|149385420|	2.97	1	-1.2	8.38	114.2	predicted protein .ULP1, Protease, Ulp1 family [Posttranslational modification, pro...Peptidase_C48, Ulp1 protease family, C-terminal catalytic domain
gi|399164244|	2.74	1	-1.2	5.13	25.3	probable subtilisin-like serine protease .FlgD_ig, FlgD Ig-like domainDUF1034, Fn3-like domain (DUF1034)
gi|635505369|	2.96	1	-1.2	5.38	46.7	FAD-dependent oxidoreductase .DadA, Glycine/D-amino acid oxidase (deaminating) [Amino acid tra...NAD_binding_8, NAD(P)-binding Rossmann-like domain
gi|164641808|	2.86	1	-1.2	5.15	149.2	predicted protein .Peptidase_C48, Ulp1 protease family, C-terminal catalytic domain
gi|359377018|	2.83	1	-1.2	6.26	84.8	Piso0_004997, Piso0_004997 .UCH, Ubiquitin carboxyl-terminal hydrolasePeptidase_C19 (2&times;), Peptidase C19 contains ubiquitinyl hydrolases. They ...
gi|346999676|	2.75	1	-1.2	5.02	49.3	hypothetical protein THITE_2113898 .Aspergillopepsin_like, Aspergillopepsin_like, aspartic proteases of fungal ...Asp, Eukaryotic aspartyl protease
gi|12407461|	2.89	1	-1.2	6.1	83.7	cat-2, CAT2 catalase
gi|357525845|	2.91	1	-1.2	4.89	48	TPHA0J02860, hypothetical protein TPHA_0J02860 .CemA, CemA familyAAA, The AAA+ (ATPases Associated with a wide variety of cellula...PTZ00454, 26S protease regulatory subunit 6B-like protein
gi|119400464|	3.12	1	-1.1	5.59	119.5	ER glycosyl hydrolase (Edem), putative .Glyco_hydro_47, Glycosyl hydrolase family 47Peptidases_S8_S53, Peptidase domain in the S8 and S53 families
gi|635505294|	3.06	1	-1.1	4.93	46.9	ornithine decarboxylase .PLPDE_III_ODC, Type III Pyridoxal 5-phosphate (PLP)-Dependent En...LysA, Diaminopimelate decarboxylase [Amino acid transport and me...
gi|218723120|	3.16	1	-1.1	5.8	80.8	hypothetical protein TSTA_060320 .Peptidase_C48, Ulp1 protease family, C-terminal catalytic domain
gi|630026345|	2.9	1	-1.1	9.45	124.6	hypothetical protein PFICI_08999 .Peptidase_C48, Ulp1 protease family, C-terminal catalytic domain
gi|73921550|	2.59	1	-1.1	8.51	65.8	pacC, RecName: Full=pH-response transcription factor pacC/RIM101.zf-H2C2_2, Zinc-finger double domainzf-C2H2, Zinc finger, C2H2 typeC2H2 Zn finger (3&times;), C2H2 Zn finger
gi|761947947|	2.95	1	-1.1	3.72	86.1	hypothetical protein CYLTODRAFT_490427 .LON, ATP-dependent protease La (LON) domain
gi|539431348|	2.92	1	-1.1	4.77	35.3	hypothetical protein EPUS_05657 .VWA_26S_proteasome_subunit, 26S proteasome plays a major role in eukaryotic ...
gi|635509847|	2.8	1	-1.1	5.44	45.4	beta-lactamase class C and other penicillin binding protein .Beta-lactamase, Beta-lactamase
gi|327308730|	2.91	1	-1.1	8.4	100.9	mitochondrial inner membrane AAA protease Yta12 Plasmid_stabil, Plasmid stabilisation system proteinFtsH_fam, ATP-dependent metalloprotease FtsHAAA, The AAA+ (ATPases Associated with a wide variety of cellula...
gi|359382923|	2.9	1	-1.1	6.5	55.5	Piso0_003332, Piso0_003332 .DNA_pol_B_2, DNA polymerase type B, organellar and viralPeptidase_C48, Ulp1 protease family, C-terminal catalytic domain
gi|635509145|	3.05	1	-1.1	6.45	57.1	hypothetical protein AO1008_07573 .Lactamase_B, Metallo-beta-lactamase superfamily
gi|390603399|	3.03	1	-1.1	5.42	130.5	acid protease .Esterase_lipase, Esterases and lipases (includes fungal lipases, ...pepsin_like, Pepsin-like aspartic proteases, bilobal enzymes tha...Asp, Eukaryotic aspartyl protease
gi|734519475|	2.77	1	-1.1	5.94	45.7	peptidase M48 domain-containing protein .HtpX, Zn-dependent protease with chaperone function [Posttransla...
gi|635503376|	2.92	1	-1.1	4.69	150	hypothetical protein AO1008_11918 .Tropomyosin_1, Tropomyosin likeDUF4201, Domain of unknown function (DUF4201)
gi|635508034|	2.79	1	-1.1	5.24	87.9	avl9 protein .Avl9, Transport protein Avl9Mucin, Mucin-like glycoprotein
gi|68473599|	3	1	-1.1	6.16	129.3	STE23, potential a-factor pheromone maturation protease .Peptidase_M16, Insulinase (Peptidase family M16)Ptr, Secreted/periplasmic Zn-dependent peptidases, insulinase-li...Peptidase_M16_C (2&times;), Peptidase M16 inactive domain
gi|347830445|	2.97	1	-1.1	6.35	77.9	BofuT4_P116920.1, hypothetical protein BofuT4_P116920.1 .lon, endopeptidase La
gi|635503585|	3.1	1	-1.1	5.75	191.7	polyketide .PKS_KS, Beta-ketoacyl synthasePKS_PP, Phosphopantetheine attachment siteadh_short, short chain dehydrogenaseAcyl_transf_1, Acyl transferase domainPKS, polyketide synthases (PKSs) polymerize simple fatty acids i...KR_FAS_SDR_x, ketoreductase (KR) and fatty acid synthase (FAS), ...hot_dog, The hotdog fold was initially identified in the E. coli...
gi|635511721|	3.09	1	-1.1	5.55	131.2	exocyst complex subunit Sec8 .Sec8_exocyst, Sec8 exocyst complex component specific domain
gi|501752677|	3.05	1	-1.1	5.24	25.3	26S proteasome regulatory subunit S5A .VWA_26S_proteasome_subunit, 26S proteasome plays a major role in eukaryotic ...
gi|403418944|	3.01	1	-1.1	5.3	92.3	predicted protein .Glyco_hydro_47, Glycosyl hydrolase family 47Peptidases_S8_S53, Peptidase domain in the S8 and S53 families
gi|827076419|	2.77	1	-1.1	5.31	24.5	DJ-1/PfpI family protein .ThiJ, Putative intracellular protease/amidase [General function ...GATase1_Hsp31_like, Type 1 glutamine amidotransferase (GATase1)-like ...
gi|781084124|	2.96	1	-1.1	6.54	102.6	hypothetical protein UVI_045120 .TGc, Transglutaminase/protease-like homologuesCYK3, Cytokinesis protein 3, contains TGc (transglutaminase/prot...
gi|389631002|	2.87	1	-1.1	8.98	44.8	erythrocyte band 7 integral membrane protein .SPFH_paraslipin, Paraslipin or slipin-2 (SLP-2, a subgroup of the ...HflC, Regulator of protease activity HflC, stomatin/prohibitin s...
gi|692178615|	3.14	1	-1.1	5.55	45.7	MULTISPECIES: ATP-dependent protease .
gi|586830522|	2.8	1	-1.1	5.93	101.4	cpr-8, RecName: Full=Calpain-like protease palB/cpr-8; AltName: Full=Cysteine protease 8.Calpain_III, Calpain large subunit, domain IIICysPc, Calpains, domains IIa, IIb
gi|648161114|	2.88	1	-1.1	4.43	62.2	hypothetical protein GALMADRAFT_141158 .pepsin_like, Pepsin-like aspartic proteases, bilobal enzymes tha...Asp, Eukaryotic aspartyl protease
gi|759304470|	2.87	1	-1.1	5.8	121	ATP-dependent protease La .ChlI, Subunit ChlI of Mg-chelataseLON, Found in ATP-dependent protease La (LON)AAA, The AAA+ (ATPases Associated with a wide variety of cellula...lon, endopeptidase La
gi|635509230|	2.81	1	-1.1	5.31	81.7	vesicle coat complex AP-1/AP-2/AP-4 .Adaptin_N, Adaptin N terminal regionARM, Armadillo/beta-catenin-like repeats. An approximately 40 am...
gi|635503335|	2.73	1	-1.1	6.13	55.1	enoyl-CoA hydratase .crotonase-like, Crotonase/Enoyl-Coenzyme A (CoA) hydratase super...PRK05617, 3-hydroxyisobutyryl-CoA hydrolaseECH_C, 2-enoyl-CoA Hydratase C-terminal region
gi|326463752|	2.69	1	-1.1	5.55	130.6	hypothetical protein TERG_05449 .PHA03369, capsid maturational proteaseSMC_prok_A, chromosome segregation protein SMC, primarily archae...Laminin_I, Laminin Domain IGRIP, GRIP domain
gi|346318666|	3.27	1	-1.1	5.62	71.1	alkaline serine protease AorO, putative .Pro-peptidase_S53, Activation domain of S53 peptidasesPeptidases_S53, Peptidase domain in the S53 family
gi|635510311|	2.74	1	-1.1	8.65	32.3	F0F1-type ATP .F1-ATPase_gamma, mitochondrial ATP synthase gamma subunit
gi|635509555|	3.09	1	-1.1	6.23	23.1	hypothetical protein AO1008_08181 .
gi|575068058|	2.99	1	-1.1	4.88	63.6	serine protease S53 .Pro-peptidase_S53, Activation domain of S53 peptidasesPeptidases_S53, Peptidase domain in the S53 family
gi|557724158|	2.82	1	-1.1	5.57	151.3	conserved hypothetical protein .Zinc_peptidase_like, Zinc peptidases M18, M20, M28, and M42TFR_dimer, Transferrin receptor-like dimerization domainM28_PSMA_like, M28 Zn-peptidase prostate-specific membrane antig...RTC4, RTC4-like domainPA_GCPII_like, PA_GCPII_like: Protease-associated domain contain...
gi|635503175|	2.83	1	-1.1	5.29	79.8	catalase
		1. log(e): the base-10 log of the expectation that any particular protein assignment was made at random (E-value).
		2. log(I): the base-10 log of the sum of the fragment ion intensities in the tandem mass spectra used to make this assignment.
		3. rl: the total number of tandem mass spectra that can be assigned to this protein.
		4. Mr: the molecular mass of the protein sequence, in kiloDaltons.
		5. pI: the isoelectric point of the protein sequence.
